# Supplementary material for: Towards Quantitative Spatial Models of Seabed Sediment Composition
Source: PLoS One. 2015 Nov 23;10(11):e0142502. doi: 10.1371/journal.pone.0142502 (PMC4657885; doi:10.1371/journal.pone.0142502)
Supplement: S1 File — (ZIP) [file pone.0142502.s003.zip]

Archive with 1 entries (1 files):
- train_and_test_data.csv
