# Supplementary material for: Towards Quantitative Spatial Models of Seabed Sediment Composition
Source: PLoS One. 2015 Nov 23;10(11):e0142502. doi: 10.1371/journal.pone.0142502 (PMC4657885; doi:10.1371/journal.pone.0142502)
Supplement: S1 File — (ZIP) [file pone.0142502.s003.zip › train_and_test_data.csv]

G	S	M	bathy_500	BPI200_500	BPI500_500	eucdist_500	spm_W	spm_S	Av_current	PeakWaveOrb	testset
0.02	25.47	74.51	-108.071723937988	-25.4114074707031	251.048767089844	18171.212890625	1.15126480658849	0.789382537206014	0.1903	0.4558	0
5.79	62.16	32.04	-93.7415084838867	-11.5734024047852	247.120208740234	21772.04296875	1.63008948167165	0.817542632420858	0.1478	0.405	0
4.57	75.22	20.2	-79.6399841308594	1.41667175292969	227.90625	13823.3408203125	1.02426453431447	0.90754626194636	0.1903	0.474	1
84.83	15.13	0.04	-42.5672416687012	99.7621917724609	494.654388427734	7833.265625	0.742746074994405	0.512854307889938	0.2285	1.983	0
0.001	78.45	21.55	-83.4302978515625	-0.864944458007812	10.7315368652344	62982.6953125	0.785704344511032	0.944081048170725	0.1967	0.2306	1
1.23	97.53	1.24	-41.0274887084961	26.5823059082031	53.145393371582	29591.552734375	0.946456412474314	0.79703809817632	0.1766	0.6719	1
6.45	93.51	0.04	-50.3196105957031	19.9521560668945	43.3687896728516	35784.26953125	0.962421000003815	0.741623262564341	0.185	0.6719	0
18.26	66.3	15.44	-59.1857681274414	21.9639587402344	344.500244140625	12699.607421875	1.70198627312978	0.779774824778239	0.2386	0.385	1
16.7	79.85	3.45	-64.219367980957	18.2571868896484	319.357727050781	15698.6572265625	1.46575808525085	0.84231170018514	0.2386	0.385	0
36.33	63.5	0.17	-62.0516891479492	18.5656280517578	321.609191894531	17601.10546875	1.61515192190806	0.83574523528417	0.2386	0.385	0
13.3	86.7	0.001	-63.8523559570312	89.9101409912109	524.1904296875	6096.7861328125	1.25040344397227	0.476255943377813	0.2255	1.212	0
0.001	95.64	4.36	-63.0409927368164	6.12525177001953	28.0008163452148	39195.39453125	0.901900966962179	0.705835223197937	0.1579	0.4965	1
0.001	53.9	46.1	-125.434669494629	-45.4091567993164	164.257293701172	9685.072265625	0.810486733913422	0.853588978449504	0.1465	0.5964	1
0.46	54.8	44.73	-125.299217224121	-45.802619934082	156.477264404297	8066.0166015625	0.820988714694977	0.793162087599436	0.1465	0.5964	0
1.62	98.38	0.001	-59.045036315918	21.3963470458984	300.223541259766	20575.173828125	1.39640555779139	0.887972215811412	0.2386	0.4558	1
0.09	66.01	33.9	-163.05403137207	-83.0910797119141	121.794052124023	7499.74951171875	0.824660996596018	0.837826838095983	0.1465	0.5964	1
2.85	73.8	23.36	-130.347106933594	-49.1715240478516	167.741607666016	8916.525390625	1.21468377113342	0.869697391986847	0.1724	0.5472	0
4.58	66.3	29.12	-109.47843170166	-28.6310348510742	178.079376220703	8529.7783203125	0.697686831156413	0.882804751396179	0.1465	0.4221	0
0.35	73.65	26	-99.0310745239258	-13.8693237304688	279.399871826172	13966.4697265625	1.07985683282216	0.82512437303861	0.1459	0.4008	1
2.95	75.53	21.52	-92.3197555541992	-8.73807525634766	243.349365234375	17866.96484375	0.907082200050354	0.884024182955424	0.1501	0.405	0
1.02	47.33	51.65	-151.590515136719	-70.3901596069336	145.995208740234	10222.8544921875	0.892643670241038	0.897207617759705	0.1465	0.4221	0
83.22	16.01	0.77	-40.0773277282715	40.2829322814941	243.966217041016	6278.6923828125	0.770040094852448	0.855939716100693	0.1465	0.4221	0
0.52	84.25	15.23	-90.6766204833984	-6.81040954589844	248.062973022461	18191.1484375	0.913205961386363	0.893182684977849	0.1501	0.405	0
5.26	78.02	16.72	-91.6107559204102	-9.03943634033203	230.914459228516	17238.71875	1.95752199490865	0.933525621891022	0.1478	0.405	0
0.05	48.05	51.9	-107.706642150879	-24.4103622436523	230.355163574219	20588.705078125	0.951045970122019	0.914798637231191	0.1478	0.405	1
7.03	78.16	14.81	-100.022163391113	-15.4428787231445	247.410217285156	20098.71875	0.917507747809092	0.903125037749608	0.1501	0.405	0
0.001	15.3	84.7	-106.725273132324	-23.7339248657227	258.735198974609	16470.98828125	1.06537423531214	0.795136411984762	0.1903	0.4558	1
0.12	60.82	39.06	-108.426490783691	-1.22319793701172	-15.3678817749023	90352.4296875	0.832281321287155	1.00385896364848	0.1833	0.1608	1
0.66	99.26	0.08	-76.7580184936523	96.7601699829102	614.113708496094	16127.154296875	0.705812553564707	0.849540829658508	0.1872	0.7515	0
0.04	99.94	0.03	-76.9844131469727	96.3573684692383	678.885314941406	36108.0703125	0.689168651898702	0.872327119112015	0.1837	0.8395	0
30.81	69.19	0.001	-97.6456451416016	38.1219024658203	599.696655273438	21020.208984375	0.904765367507935	0.834349155426025	0.1774	0.7515	1
0.12	44.61	55.27	-93.1038055419922	-11.654182434082	254.732681274414	22358.921875	1.02135962247849	0.813498556613922	0.2386	0.4558	0
0.001	52.02	47.98	-102.157608032227	-18.7171859741211	272.923278808594	13971.4921875	2.30540096759796	0.828346312046051	0.1903	0.4558	0
1.52	94.62	3.86	-84.3619766235352	-4.95939636230469	210.381103515625	12243.8984375	0.810445924599965	0.766679763793945	0.1903	0.474	1
0.71	73.4	25.89	-101.039703369141	-19.0197677612305	223.051422119141	17410.134765625	1.03454875946045	0.85106215874354	0.1478	0.405	0
2.28	93.64	4.07	-102.232238769531	-17.2089080810547	247.444671630859	20303.927734375	0.879067341486613	0.884256144364675	0.1501	0.405	1
39.68	58.58	1.74	-59.2659339904785	14.8299674987793	43.5845756530762	35446.4375	0.794410586357117	0.773599624633789	0.2214	0.4482	0
7.06	92.74	0.2	-110.486190795898	76.2732849121094	526.348388671875	10763.4140625	1.87334263324738	0.667555580536524	0.2197	0.7981	1
0.91	90.51	8.59	-100.869483947754	-16.1456909179688	234.548156738281	15650.814453125	1.02580016851425	0.885317941506704	0.1717	0.4422	0
0.01	62.45	37.54	-111.00528717041	-8.45231628417969	-19.5023803710938	75886.078125	1.3073095480601	1.10192318757375	0.1975	0.1744	0
0.18	89.51	10.31	-99.2262802124023	-11.8701400756836	-3.65367126464844	73056	0.447258166968822	1.1204688946406	0.193	0.1851	0
0.001	96.99	3.01	-98.0496978759766	-7.66351318359375	-5.02523803710938	63692.1953125	0.59584512313207	1.0986124475797	0.1914	0.1699	0
0.001	96.81	3.19	-75.8015289306641	6.006591796875	14.7601318359375	33910.35546875	0.775890111923218	0.860941131909688	0.194	0.2571	0
0.09	96.85	3.06	-81.4038696289062	-1.18520355224609	199.187042236328	5434.1875	0.686333556969961	0.911150217056274	0.1465	0.4221	1
0.12	99.72	0.15	-143.993240356445	325.984436035156	668.269836425781	58034.32421875	0.761030942201614	1.30122208595276	0.1965	0.3573	0
0.86	96.45	2.68	-111.013496398926	83.8971176147461	548.428527832031	12088.33984375	0.68184365828832	0.928051213423411	0.2048	0.7353	0
0.001	92.46	7.54	-70.7887573242188	-5.07058715820312	34.2562255859375	12940.2705078125	0.823599020640055	0.763834655284882	0.1683	0.4739	0
0.03	99.95	0.01	-76.8348846435547	95.2153015136719	680.1875	36388.875	0.689168651898702	0.872327119112015	0.1837	0.8395	1
16.75	83.24	0.02	-62.7427711486816	25.8828468322754	27.846851348877	44186.28515625	0.823578894138336	1.14538935820262	0.2126	0.1749	0
1.83	83.39	14.78	-106.121589660645	-17.9459228515625	298.303436279297	11549.42578125	1.37751344839732	0.718769133090973	0.1406	0.7062	0
0.13	35.91	63.97	-117	-29.9653930664062	280.507934570312	12201.59375	1.12593660751979	0.716820230086645	0.1299	0.4008	0
0.59	99.18	0.23	-21.353006362915	67.9404830932617	424.598114013672	2965.41479492188	0.725000023841858	0.615249991416931	0.1214	0.7062	1
15.6	48.04	36.36	-116.497680664062	-34.3210983276367	197.175384521484	14763.6318359375	0.992634693781535	0.859397749106089	0.1478	0.405	1
76.65	20.2	3.14	-73.1595916748047	7.67305755615234	283.876525878906	21653.580078125	1.30265341202418	0.872234880924225	0.2386	0.4558	0
3.79	64.15	32.06	-103.565673828125	-22.2488479614258	220.243255615234	18267.23828125	1.09277172883352	0.899853885173798	0.1903	0.474	0
0.41	99.58	0.01	-19.0961723327637	70.6724090576172	419.878387451172	2809.72314453125	1.26999998092651	0.849697142839432	0.1214	0.7062	1
0.01	99.99	0.001	-44.1283149719238	46.0157737731934	385.587768554688	4260.43603515625	1.52467970053355	0.583868642648061	0.1406	0.7062	0
5.28	94.72	0.001	-46.1650428771973	47.5405311584473	389.480163574219	1982.89599609375	2.06045579910278	0.557086139917374	0.1406	0.7062	0
0.07	24.46	75.47	-111.604507446289	-29.4421615600586	317.288757324219	6664.3408203125	1.47587050994237	0.713931202888489	0.2544	0.1648	0
0.49	61.14	38.37	-120.365829467773	-37.4363250732422	322.837097167969	3614.39526367188	1.46020400524139	0.719759941101074	0.2544	0.1648	0
0.001	22.09	77.91	-125.989044189453	-40.6240844726562	284.718719482422	4597.572265625	1.16612641016642	0.737194021542867	0.1981	0.301	0
0.001	4.88	95.12	-123.104698181152	-38.6124420166016	272.480590820312	8568.7451171875	0.991813520590464	0.856614112854004	0.1981	0.301	1
0.001	2.88	97.12	-119.878662109375	-35.5967559814453	271.478302001953	9670.431640625	1.07894978920619	0.892562468846639	0.1981	0.301	0
1.56	59.81	38.63	-108.185256958008	-21.6523284912109	291.812622070312	8849.4560546875	2.19691665967306	0.735232591629028	0.1299	0.4008	1
0.1	26.88	73.02	-86.1417922973633	-0.8985595703125	355.645538330078	4034.1806640625	0.959311008453369	0.648408124844233	0.1981	0.2183	0
0.001	30.37	69.63	-98.3399276733398	-15.9750289916992	307.9814453125	13947.6484375	1.35528926054637	0.800818185011546	0.2386	0.385	1
0.001	4.08	95.92	-125.115768432617	-40.6859588623047	278.126342773438	7461.474609375	1.16870164871216	0.823863327503204	0.1981	0.301	1
6.01	93.97	0.03	-69.6580429077148	-1.4324951171875	46.3466339111328	11633.3583984375	0.850587546825409	0.703595916430155	0.2104	0.3875	0
0.22	99.26	0.51	-54.5578498840332	12.6191520690918	36.8544731140137	35983.609375	0.96611076593399	0.707969903945923	0.1516	0.5668	0
0.1	93.51	6.39	-78.2093963623047	0.347938537597656	25.4756393432617	47497.0390625	0.652614136536916	0.809360504150391	0.2151	0.2787	1
18.41	81.19	0.41	-60.2781143188477	14.2230377197266	43.9716415405273	35642.3203125	1.00418645143509	0.773005942503611	0.2214	0.4482	0
50.56	48.32	1.12	-74.7259216308594	4.34152984619141	15.8212814331055	35229.953125	0.891045302152634	0.805423935254415	0.1841	0.2989	0
71.7	28.26	0.04	-59.2524757385254	17.7015419006348	40.714282989502	44583.0625	0.81943467259407	0.767560044924418	0.2151	0.2787	0
0.001	96.53	3.47	-71.1690979003906	2.18131256103516	19.1978759765625	39635.140625	0.681453863779704	0.758944729963938	0.1759	0.4831	0
0.18	82.87	16.95	-113.975677490234	-10.7293395996094	-21.4484481811523	80666.5	1.81894409656525	1.24345096945763	0.1857	0.1523	0
0.05	96.79	3.16	-79.8325881958008	-0.468048095703125	15.2210998535156	54814.18359375	0.814000874757767	0.851106941699982	0.202	0.2787	0
0.001	97.64	2.36	-73.4590377807617	5.67310333251953	19.769660949707	56744.16015625	0.856689542531967	0.920238216718038	0.1916	0.3105	0
52.8	40.9	6.3	-73.8218231201172	3.56794738769531	20.4385375976562	51595.18359375	1.01229739189148	0.796660761038462	0.202	0.2787	1
60.99	36.88	2.13	-54.2881736755371	17.2193717956543	38.5044212341309	40303.10546875	0.736340701580048	0.776743253072103	0.1854	0.5286	0
61.3	38.37	0.33	-55.147518157959	17.5922203063965	37.0835151672363	44545.67578125	0.793485283851624	0.739257216453552	0.1854	0.5286	1
0.001	99.6	0.4	-67.1594848632812	7.65114593505859	23.1721038818359	38927.953125	0.808731446663539	0.773985624313354	0.1759	0.4831	0
1.08	98.38	0.54	-69.615852355957	9.50321960449219	27.0721740722656	52620.796875	0.801811963319778	0.857500116030375	0.202	0.2787	0
0.19	99.78	0.03	-37.1305198669434	30.456600189209	63.3838157653809	20629.412109375	0.951148460308711	0.872741957505544	0.1766	0.6719	0
48.88	50.9	0.22	-46.6253356933594	17.8381576538086	67.8794250488281	4319.96728515625	1.36593004067739	0.430880457162857	0.1683	0.3732	0
47.95	51.31	0.75	-38.3953895568848	21.1893653869629	64.5973815917969	7552.87744140625	0.827747041980425	0.695955514907837	0.1109	0.4496	0
0.01	98.55	1.44	-71.4957656860352	5.75724029541016	21.1312408447266	53607.9453125	1.41740532716115	0.835453490416209	0.1916	0.3105	0
0.001	97.4	2.6	-76.7525329589844	-0.827705383300781	14.8586807250977	47732.671875	0.697181185086568	0.786362111568451	0.1759	0.4831	0
96.82	3.16	0.02	-53.7566680908203	9.23569107055664	47.5593032836914	14067.2783203125	0.779904713233312	0.753657231728236	0.1626	0.4739	1
0.001	93.39	6.61	-95.1348495483398	-17.1802215576172	-4.35758972167969	38607.9453125	0.6295545399189	0.788727323214213	0.1794	0.3105	0
1.08	98.53	0.38	-57.9813041687012	14.7012977600098	56.2345008850098	26784.9296875	0.858452036976814	0.69400010506312	0.215	0.549	0
58.18	39.92	1.9	-55.1849250793457	16.6344718933105	41.1281471252441	35098.76953125	0.735100279251734	0.770115594069163	0.1854	0.5286	0
0.5	82.33	17.16	-119.415184020996	-26.9141998291016	-25.7804489135742	70213.09375	0.550366992751757	1.15254390239716	0.1914	0.1699	0
0.02	99.7	0.28	-78.3767013549805	7.43195343017578	13.7450637817383	51314.375	0.789873570203781	0.987645924091339	0.1935	0.2229	0
9.48	89.61	0.91	-50.0360336303711	15.5947723388672	40.5208969116211	33039.8671875	0.926779230435689	0.668116708596547	0.1516	0.5668	0
0.13	99.85	0.02	-60.3248062133789	3.67130661010742	42.9959945678711	15155.3466796875	0.700952132542928	0.672507564226786	0.1626	0.4739	0
1.19	98.15	0.66	-44.0028495788574	15.0579032897949	54.3209953308105	11499.333984375	0.908722380797068	0.714589238166809	0.1109	0.4496	0
0.9	99.05	0.05	-39.4620780944824	29.1691017150879	59.101490020752	25210.21875	0.830203125874201	0.876011490821838	0.1766	0.6719	0
0.85	98.22	0.93	-93.4752883911133	0.149421691894531	-2.91776275634766	53895.61328125	0.747174829244614	1.11628705263138	0.232	0.1749	0
63.25	36.71	0.04	-54.2411918640137	20.3772773742676	42.2738914489746	42277.67578125	0.94687682390213	0.743984003861745	0.205	0.5286	0
0.34	99.2	0.46	-70.6238403320312	19.0868377685547	20.6514663696289	50834.19921875	0.618518888950348	0.993635137875875	0.2126	0.1749	0
0.6	83.84	15.56	-96.9745330810547	-11.1288299560547	-1.50569915771484	69607.046875	0.650739580392838	1.08756214380264	0.1973	0.198	0
0.01	98.84	1.15	-77.142692565918	3.12607574462891	19.6512680053711	55338.72265625	0.738297909498215	0.951455076535543	0.1967	0.2306	1
0.001	94.72	5.28	-82.3462829589844	-0.631736755371094	12.2130966186523	60504.703125	0.848066240549088	0.983440021673838	0.1967	0.2306	1
1.5	74.85	23.65	-94.7682037353516	-14.5896072387695	205.290908813477	13575.6318359375	1.0525531967481	0.830187499523163	0.1903	0.474	0
0.001	71.39	28.61	-105.529663085938	-14.9865264892578	-8.36820983886719	78564.3125	0.434518471360207	1.12770036856333	0.193	0.1851	0
0.08	47.13	52.79	-110.572845458984	4.06598663330078	-15.9637069702148	109489.1875	0.665082633495331	0.998814602692922	0.1605	0.1452	0
0.51	99.16	0.32	-75.7744979858398	14.8551788330078	15.5064315795898	52213.73046875	0.67839660247167	0.980190654595693	0.2126	0.1749	0
0.001	96.3	3.7	-102.224578857422	-3.88307952880859	-11.3575973510742	64965.6015625	1.2726260026296	1.1094010869662	0.2263	0.2051	0
26.33	63.52	10.15	-73.5689086914062	8.02782440185547	291.551330566406	20617.833984375	2.01592250665029	0.860005795955658	0.2386	0.4558	1
7.04	92.94	0.02	-68.2839050292969	119.565139770508	653.137451171875	24439.828125	1.08695511023204	0.848955621321996	0.2061	0.9643	0
0.08	94.42	5.5	-97.8216171264648	-2.10208129882812	-5.95704650878906	64244.32421875	0.52217768629392	1.17050019900004	0.2072	0.156	0
0.04	95.23	4.74	-96.5960540771484	-7.97230529785156	-1.53919982910156	74152.34375	0.669393122196198	1.02335731188456	0.193	0.1851	0
0.43	98.5	1.08	-62.3290672302246	12.9479789733887	31.6211967468262	47225.359375	0.819527596235275	0.741071879863739	0.1881	0.4947	1
41.57	58.22	0.22	-53.3770179748535	20.5778770446777	42.7243003845215	40980.15234375	0.846197287241618	0.728301763534546	0.205	0.5286	0
1.18	98.57	0.25	-54.899787902832	16.5982894897461	48.4179763793945	28276.189453125	1.00150713324547	0.83845853805542	0.1983	0.5609	0
23.33	75.52	1.15	-46.5346603393555	15.7426490783691	61.7582244873047	6643.07958984375	0.965393304824829	0.590721239646276	0.161	0.4496	0
65.17	34.76	0.07	-32.9973526000977	27.469970703125	66.5870895385742	11655.669921875	0.845831394195557	0.922358632087708	0.1324	0.4884	1
2.62	97.03	0.35	-44.1383094787598	20.8673210144043	52.5371437072754	23638.865234375	0.80304558078448	0.811334649721781	0.1516	0.4784	1
28.76	71.02	0.21	-56.7919731140137	23.1960258483887	34.9866142272949	46923.01953125	0.618688066800435	0.83351985613505	0.1925	0.2641	1
0.001	93.78	6.22	-51.8974800109863	10.3296089172363	41.1564750671387	23319.818359375	0.999109576145808	0.816273808479309	0.1516	0.4884	0
0.41	97.87	1.72	-34.0313606262207	23.9624481201172	71.3419189453125	4265.52978515625	0.924260417620341	0.534551600615183	0.09446	0.5142	0
0.53	74.24	25.23	-110.85799407959	2.23830413818359	-18.0882186889648	106056.453125	1.09108652671178	1.43812243143717	0.1741	0.1347	1
0.02	95.92	4.06	-103.943977355957	0.656051635742188	-13.0088424682617	80980.109375	2.20097800095876	1.07252039511998	0.202	0.1823	1
0.001	96.09	3.91	-93.3107604980469	-6.85011291503906	-0.479866027832031	57632.25	0.763199537992477	0.981634775797526	0.1935	0.2229	0
0.001	97.85	2.15	-73.1008834838867	10.1133499145508	19.3642959594727	52032.390625	0.79962682723999	0.988644242286682	0.1925	0.2641	0
0.001	96.83	3.17	-81.8411178588867	4.57144165039062	9.92026519775391	49541.11328125	0.744759142398834	0.989984293778737	0.194	0.1951	1
0.01	66.87	33.11	-113.740409851074	-11.9411926269531	-21.9579772949219	75050.1171875	1.1164028942585	1.11945636073748	0.2057	0.152	0
0.001	97.68	2.32	-83.9383239746094	13.7032699584961	10.211784362793	80360.8203125	0.632706840833028	1.23063278198242	0.1868	0.1786	0
0.02	94.65	5.33	-99.7925491333008	-3.25212097167969	-5.08657836914062	82376.28125	0.692107796669006	1.16950553655624	0.1868	0.1786	0
0.02	96.64	3.35	-94.0187377929688	6.76713562011719	0.210067749023438	85899.2421875	0.586154808600744	1.07595610618591	0.1826	0.1857	0
0.02	76.58	23.4	-123.699638366699	-30.3004302978516	-31.2407608032227	63994.9765625	0.756890147924423	0.988649149735769	0.2011	0.1752	0
0.001	93.92	6.08	-120.240028381348	-27.5386962890625	-25.2987670898438	78663.828125	0.461836814880371	1.20513538519541	0.1902	0.1786	1
0.01	93.78	6.21	-89.6507797241211	-2.88099670410156	2.94229888916016	56145.40234375	0.54436727364858	1.03266034523646	0.194	0.1951	1
0.03	96.83	3.14	-103.159790039062	-5.96433258056641	-10.5590209960938	70759.5	0.565783927838008	1.13855318228404	0.1884	0.156	1
1.66	63.19	35.16	-91.5195465087891	13.6520919799805	2.41219329833984	90961.0078125	2.55061580737432	0.993591924508413	0.1783	0.1883	1
0.08	98.5	1.42	-82.0742111206055	10.0792770385742	8.88227081298828	52908.8984375	0.492253263791402	1.01057797670364	0.232	0.1749	0
8.15	90.2	1.65	-99.6738891601562	-3.88006591796875	-9.31275939941406	57875.9609375	0.700151811043421	1.1467369000117	0.2381	0.1779	0
0.01	97.2	2.79	-100.743370056152	-3.22628021240234	-10.3486251831055	61926.6640625	0.693974321087201	1.14756498734156	0.2263	0.2051	1
5.16	94.56	0.28	-78.7011184692383	10.4412994384766	340.175964355469	7358.42724609375	1.50290930271149	0.60444638133049	0.1406	0.7062	0
0.15	99.36	0.49	-81.9067764282227	18.3775634765625	11.7634506225586	81770.78125	0.538659294446309	1.06522540251414	0.1867	0.1523	1
0.44	99.54	0.02	-34.9038963317871	55.1214942932129	397.517059326172	3719.39233398438	2.01293267806371	0.562128971020381	0.1406	0.7062	0
0.18	99.09	0.73	-62.5814399719238	11.4893836975098	29.3945960998535	48437.5078125	0.74573360880216	0.732877214749654	0.1881	0.4947	0
16.42	81.51	2.07	-44.4142646789551	41.3644676208496	391.039978027344	1699.21325683594	1.13498892386754	0.499169627825419	0.1981	0.2183	0
0.001	99.95	0.05	-14.2853403091431	75.7062301635742	423.491790771484	2778.94458007812	1.12333297729492	0.825749963521957	0.1214	0.7062	0
0.11	98.15	1.74	-81.4144668579102	7.71624755859375	335.098999023438	7957.443359375	1.35864504178365	0.612189332644145	0.1406	0.7062	0
0.001	79.66	20.34	-72.0429077148438	-1.58231353759766	17.9297866821289	35088.58984375	1.14440790812174	0.698058237632116	0.1711	0.4947	0
59.87	39.18	0.95	-52.9902954101562	18.427604675293	41.2984008789062	37121.1328125	1.24432253837585	0.717606166998545	0.1854	0.5286	0
1.5	98.02	0.49	-70.101432800293	-2.2918701171875	43.4034042358398	11588.2509765625	0.798199971516927	0.737887551387151	0.2104	0.3875	0
3.05	96.23	0.72	-62.8784408569336	11.4083023071289	48.0356292724609	32475.923828125	1.02921655774117	0.673201123873393	0.215	0.549	0
0.02	99.95	0.02	-37.0654296875	29.8570327758789	61.2862930297852	21959.5234375	0.937759071588516	0.84406981865565	0.1766	0.6719	0
0.16	99.82	0.02	-38.7569961547852	28.8292694091797	61.400520324707	20990.11328125	0.951148460308711	0.872741957505544	0.1766	0.6719	0
0.001	99.03	0.97	-64.2242050170898	4.30758666992188	47.0321731567383	15048.1923828125	0.754161834716797	0.815105696519216	0.2104	0.3875	0
4.3	95.65	0.05	-37.5646629333496	29.8070030212402	62.7932243347168	20316.6640625	1.04019546508789	0.885019262631734	0.1766	0.6719	1
17.52	82.43	0.05	-40.5670967102051	27.810489654541	55.5178871154785	27748.861328125	1.0098325808843	0.767580509185791	0.1766	0.6719	0
1.13	98.4	0.46	-49.4191589355469	17.3904495239258	43.5097885131836	31306.046875	1.00867266456286	0.750514606634776	0.1516	0.5668	0
1.4	98.57	0.02	-52.2863464355469	14.0381774902344	38.7977523803711	35377.05859375	0.988529761632284	0.696328401565552	0.1516	0.5668	1
0.21	99.77	0.02	-45.4113960266113	24.4605903625488	49.5698738098145	32586.302734375	0.885758737723033	0.759628772735596	0.185	0.6719	0
0.001	98.99	1.01	-65.6625671386719	7.63058471679688	24.9513320922852	41490.75390625	0.829624176025391	0.772565186023712	0.1759	0.4831	1
0.55	98.87	0.58	-56.5139923095703	17.57958984375	38.4391021728516	42800.7578125	0.703301012516022	0.729288180669149	0.1881	0.4947	1
1.17	98.73	0.1	-43.9643402099609	23.7542114257812	60.2847900390625	17685.3515625	0.809225330750147	0.819381316502889	0.2104	0.4927	0
93.31	6.62	0.07	-40.3003120422363	27.8493919372559	55.9201240539551	27095.802734375	0.977389554182688	0.781708697477976	0.1766	0.6719	0
0.001	4.91	95.09	-103.160110473633	-20.0330810546875	283.648803710938	12561.3583984375	1.82044041156769	0.87562507390976	0.1981	0.301	0
1.9	98.03	0.06	-32.4126510620117	56.2342910766602	398.125274658203	3844.26708984375	0.756249994039536	0.847499966621399	0.1214	0.7062	0
0.49	99.5	0.01	-38.1739387512207	29.3599891662598	57.5439567565918	26794.1171875	0.863066464662552	0.781489431858063	0.1766	0.6719	0
2.24	97.38	0.38	-67.234619140625	3.49890899658203	46.7703857421875	20662.51953125	1.13119924068451	0.779553651809692	0.2104	0.4927	0
1.77	83.91	14.33	-61.7448387145996	14.9405708312988	389.261444091797	5472.70751953125	1.05844982465108	0.662248015403748	0.2719	0.1579	0
23.96	74.3	1.75	-63.3948402404785	13.5274543762207	398.051513671875	6979.583984375	0.839433014392853	0.71381934483846	0.2719	0.1579	1
2.9	77.29	19.8	-127.128982543945	358.618225097656	834.134033203125	72004.4375	0.398967057466507	1.34894159436226	0.2152	0.3516	0
0.12	99.72	0.15	-132.091720581055	203.419357299805	761.263854980469	47660.4921875	0.653341710567474	1.10499439636866	0.2365	0.3365	0
1.24	97.53	1.23	-129.389846801758	484.570373535156	873.362731933594	79080.6796875	0.455454528331757	1.30884460608164	0.2152	0.3095	0
0.03	99.36	0.61	-134.785842895508	490.915588378906	874.396362304688	83313.90625	0.689946591854095	1.06303509076436	0.1529	0.2858	0
34.33	65.28	0.39	-117.55948638916	374.071228027344	839.726501464844	74804.21875	0.531948367754618	0.932882229487101	0.1662	0.3391	1
3.26	96.25	0.49	-119.727737426758	115.20849609375	726.929809570312	51499.89453125	0.968117237091064	0.931577861309052	0.172	0.6507	0
15.23	84.58	0.19	-148.572525024414	477.518859863281	840.635986328125	86903.015625	0.497616608937581	1.24963426589966	0.1581	0.2967	0
0.98	98.89	0.13	-122.552581787109	129.273010253906	722.421630859375	54151.3828125	0.781983037789663	0.937544087568919	0.172	0.6507	1
0.25	93.14	6.61	-149.244277954102	114.325149536133	750.946105957031	47588.5078125	0.795754849910736	1.21564914782842	0.1599	0.2829	0
0.07	98.7	1.23	-122.191184997559	21.8381423950195	706.259582519531	33236.76953125	0.888160228729248	0.98467805981636	0.1663	0.5376	1
97.4	2.57	0.03	-34.6963500976562	40.0260467529297	348.863647460938	5422.8310546875	1.0151743888855	0.627721210320791	0.358	0.3553	1
54.67	14.41	30.92	-102.429862976074	-18.1118011474609	455.121826171875	1168.10327148438	1.05701306462288	0.727557897567749	0.2076	0.4294	0
1.64	36.33	62.04	-43.8241806030273	35.1863327026367	141.189636230469	915.209899902344	0.386146709322929	0.533380965391795	0.07702	0.5154	0
0.001	0.08	99.92	-129.090835571289	-49.465576171875	47.4739685058594	1844.69091796875	0.427871962388357	0.604080021381378	0.0461	0.6223	0
0.05	83.39	16.55	-109.251640319824	3.61186981201172	-16.0114364624023	103087.6171875	0.711919486522675	1.00914879639943	0.1699	0.1452	0
0.001	94.81	5.19	-100.295272827148	5.53099822998047	-9.77680206298828	87740.9296875	0.793934384981791	0.935480793317159	0.1935	0.1655	0
0.08	44.01	55.9	-126.27131652832	-11.8271331787109	-32.2238006591797	117589.125	0.589097837607066	0.926682114601135	0.1673	0.1347	0
0.13	52.08	47.79	-122.797271728516	-3.745361328125	-26.5571060180664	124722.9921875	0.722734749317169	0.910946428775787	0.149	0.1225	0
0.19	36.88	62.93	-127.253852844238	-12.7663040161133	-33.5280914306641	114662.90625	0.513640801111857	0.838767101367315	0.1673	0.1347	0
0.76	25.51	73.73	-115.842147827148	2.37208557128906	-19.8415756225586	121244.421875	0.589116444190343	0.952122271060944	0.1542	0.1282	1
0.05	17.25	82.7	-125.734786987305	-10.1782379150391	-30.5445022583008	113453.34375	1.37268074353536	1.05402902762095	0.1605	0.1452	0
0.001	97.3	2.7	-103.252433776855	3.07943725585938	-9.582763671875	91431.0703125	0.518580317497253	1.01632438103358	0.1833	0.1608	0
0.67	61.76	37.58	-119.355133056641	-5.93888092041016	-26.3601303100586	108932.125	0.486232906579971	0.883621692657471	0.1741	0.1347	0
0.03	96.71	3.26	-95.8829193115234	11.2664642333984	-1.15386199951172	98393.625	2.11538028717041	1.09184956550598	0.1751	0.167	0
0.07	19.43	80.51	-140.936050415039	-23.451545715332	-42.2456970214844	141460.9375	0.64175409078598	1.01396658023198	0.1401	0.1075	0
6.35	17.31	76.34	-144.329391479492	-64.8994827270508	348.199157714844	2897.4013671875	1.32702594995499	0.698143263657888	0.251	0.1802	0
0.18	46.59	53.24	-125.15153503418	-8.20612335205078	-29.8639678955078	122911.4140625	0.653905292352041	0.783964773019155	0.1496	0.1152	0
0.02	36.85	63.13	-120.694931030273	-10.003303527832	-28.6957015991211	103947.6171875	0.592912932236989	0.981186727682749	0.1864	0.1592	1
0.03	11.75	88.22	-148.042526245117	-36.4616317749023	-49.8205490112305	148037.21875	0.708710670471191	0.91414338350296	0.1538	0.1166	1
0.001	11.69	88.31	-145.6728515625	-29.7168807983398	-37.6940536499023	179109.859375	1.15321449438731	0.82674973209699	0.1318	0.1252	1
0.03	7.64	92.33	-149.878433227539	-36.6212692260742	-41.8656234741211	181347.125	0.654585798581441	0.783028721809387	0.1318	0.1252	0
0.04	15.59	84.37	-142.988189697266	-21.9623641967773	-42.0267715454102	148762.4375	0.634489397207896	1.01707615454992	0.136	0.1103	1
13.08	86.34	0.58	-63.9651298522949	15.3601341247559	24.4332847595215	8909.6513671875	0.973234574000041	0.843273421128591	0.2562	0.3269	0
0.001	5.7	94.3	-146.031723022461	-30.0709915161133	-43.9574279785156	157992.609375	0.734088997046153	0.830793668826421	0.1353	0.1083	1
0.001	8.9	91.1	-151.52392578125	-37.7605590820312	-49.9568557739258	158443.9375	0.517956676582495	0.9127396941185	0.1408	0.1061	1
0.64	83.35	16	-168.982543945312	-82.5690689086914	385.527099609375	10354.736328125	1.70134103298187	0.640506416559219	0.2263	0.3299	0
0.001	18.85	81.15	-57.2809371948242	6.66326141357422	23.4745788574219	6640.107421875	1.92455021540324	0.867226918538411	0.3101	0.3454	0
25.2	73.89	0.92	-134.436996459961	105.25456237793	745.281860351562	44020.3515625	0.722086509068807	1.11370839675268	0.1827	0.3911	1
58.24	41.29	0.48	-101.571670532227	61.8466796875	720.12646484375	34281.953125	1.04830106099447	1.03147478898366	0.1879	0.4118	0
4.31	95.66	0.03	-29.5886478424072	49.7352676391602	57.3542404174805	4137.2490234375	3.24857632319132	0.9528622229894	0.4849	0.6433	0
0.001	70.92	29.08	-153.088180541992	-72.7837066650391	335.219543457031	0	1.20301020145416	0.56122895081838	0.249	0.2655	0
16.72	82.49	0.79	-126.650550842285	108.04759979248	715.312316894531	38413.640625	0.636543214321136	1.04691861073176	0.188	0.3522	1
0.48	90.8	8.72	-139.001647949219	210.647094726562	794.794860839844	57494.2421875	0.524118701616923	1.14447343349457	0.1583	0.2771	1
0.06	98.96	0.99	-23.2141036987305	55.676643371582	63.737548828125	2140.84594726562	4.57156046231588	1.08370931943258	0.4849	0.6433	0
0.05	98.05	1.9	-22.587833404541	56.1909980773926	64.2831878662109	1973.16333007812	3.94586833318075	0.992244044939677	0.4849	0.6433	0
0.24	97.1	2.66	-11.2545166015625	67.3077621459961	75.6108703613281	988.16455078125	5.10073312123617	1.02129964033763	0.4849	0.6433	0
2.16	95.27	2.57	-135.565185546875	441.942138671875	860.846435546875	78957.6171875	0.374356649816036	1.29203308622042	0.1869	0.3434	0
0.69	98.4	0.9	-141.710998535156	292.142211914062	805.5966796875	69743.265625	0.414759700496991	1.30463649829229	0.2143	0.3516	1
0.12	99.73	0.15	-5.41514253616333	73.2143173217773	81.5661697387695	824.819641113281	5.11320797602336	1.42982145150503	0.4849	0.6433	0
0.001	99.58	0.42	-9.51142406463623	68.7280883789062	77.0260314941406	1087.64465332031	3.25095356504122	1.15831347306569	0.4549	0.5852	1
0.39	97.77	1.84	-148.785385131836	235.057113647461	780.198059082031	64649	0.497532874345779	1.34038584431012	0.2143	0.3516	1
4.97	85.47	9.56	-133.540588378906	153.607696533203	734.007507324219	41353.9296875	0.625959446032842	1.04797964294751	0.2166	0.3274	0
0.29	27.01	72.7	-133.837371826172	-51.8283386230469	397.494232177734	6904.36865234375	1.15653538703918	0.8167844414711	0.265	0.1842	0
34.02	65.55	0.43	-116.128715515137	309.923828125	821.553894042969	63759.859375	0.56878250837326	1.13868551452955	0.2365	0.3516	0
55.56	43.91	0.53	-54.2156562805176	25.3833274841309	330.320373535156	17317.8515625	1.39267539978027	0.793598294258118	0.2544	0.2596	0
0.001	100	0.001	-64.140495300293	16.1371154785156	336.690155029297	13178.3330078125	2.33044755458832	0.765833775202433	0.2831	0.2017	0
0.74	85.55	13.71	-33.4249992370605	36.9592704772949	49.526798248291	5392.45947265625	3.71798467636108	1.24625001351039	0.2586	0.5274	0
0.47	96.69	2.84	-51.8423118591309	19.612247467041	31.4898643493652	7193.62890625	4.18237900733948	1.19573611021042	0.2586	0.5274	0
33.71	63.75	2.54	-78.1252212524414	-0.287483215332031	363.402069091797	12650.103515625	1.28389871120453	0.757728238900503	0.3991	0.214	0
40.18	58.37	1.45	-69.0172119140625	6.56943511962891	340.270568847656	9401.185546875	1.18832655747732	0.70358677705129	0.358	0.3553	0
3.5	79.24	17.26	-74.638557434082	5.51431274414062	333.124298095703	11977.759765625	2.5406786998113	0.741296271483103	0.2831	0.2017	0
48.35	50.85	0.8	-70.0294189453125	5.74725341796875	345.281646728516	10077.5048828125	1.08880803982417	0.721962610880534	0.358	0.3553	0
9.67	81.88	8.45	-11.2108964920044	68.1960372924805	468.37353515625	0	0.551227231820424	0.650396833817164	0.249	0.2655	0
0.7	54.44	44.86	-121.829429626465	-44.5956344604492	266.841400146484	20403.0390625	1.44778702656428	0.77377047141393	0.3991	0.3553	0
3.3	88.41	8.28	-64.5649490356445	11.306999206543	373.304168701172	2045.80249023438	1.1836994489034	0.589835902055105	0.2719	0.2943	1
0.001	28.93	71.07	-70.1030883789062	5.97750854492188	367.450744628906	3068.61254882812	0.959791421890259	0.535733133554459	0.2719	0.2943	0
4.02	48.43	47.56	-70.2859115600586	4.64085388183594	266.429290771484	3203.47143554688	0.91414616505305	0.527733951807022	0.05461	0.3258	0
46.14	51.26	2.6	-32.5312767028809	45.1802711486816	433.502105712891	1672.22473144531	1.25335085391998	0.668324589729309	0.2719	0.1579	0
10.34	65.39	24.27	-58.3483924865723	16.2760276794434	243.561065673828	969.381042480469	0.929753084977468	0.594942192236582	0.03504	0.1967	0
0.12	98.73	1.15	-147.912063598633	207.368942260742	769.614135742188	61496.61328125	0.634429097175598	1.29527878761292	0.2051	0.3393	0
0.41	90.13	9.47	-154.063690185547	136.357238769531	750.505737304688	50156.66796875	0.658670345942179	1.17762728532155	0.1675	0.2912	1
12.11	20.86	67.03	-148.741928100586	467.052429199219	861.887023925781	80793.5703125	0.623551825682322	1.2082523504893	0.1607	0.3176	0
2.01	74.93	23.06	-117.537048339844	472.310485839844	878.304931640625	81363.421875	0.40540157755216	1.25145979722341	0.2	0.3348	0
0.001	1.01	98.99	-119.233413696289	-44.1777877807617	196.634658813477	5939.4599609375	0.880540569623311	0.597935656706492	0.05461	0.3258	0
0.001	3.35	96.65	-114.391212463379	-39.7970504760742	203.309143066406	2996.9677734375	1.10528993606567	0.599127819140752	0.03504	0.1967	0
14.13	62.57	23.31	-105.722061157227	-30.9907913208008	197.543228149414	2737.65771484375	0.982230961322784	0.585377991199493	0.03504	0.1967	0
0.63	15.2	84.17	-33.2798690795898	41.5551986694336	264.322479248047	1846.22448730469	0.753009806076686	0.55895275870959	0.03504	0.1967	0
13.02	86.88	0.09	-23.8806858062744	39.8862915039062	95.5465698242188	1011.85552978516	1.44167282183965	0.200453370809555	0.1683	0.3732	0
85.92	13.94	0.14	-33.0921859741211	29.185001373291	82.4442825317383	2189.01049804688	0.820026735464732	0.425896152853966	0.161	0.4496	0
10.51	88.77	0.72	-174.576354980469	570.932495117188	823.708801269531	98484.6171875	0.343345835804939	1.22238568464915	0.1527	0.2314	1
0.03	66.28	33.69	-104.630409240723	-16.3399200439453	-10.4381866455078	68954.6953125	0.463164940476418	1.10561919212341	0.1931	0.1851	0
0.42	80.85	18.72	-109.034713745117	-29.2088317871094	165.739852905273	5590.68310546875	0.645009020964305	0.845527648925781	0.1461	0.6835	1
0.02	21.4	78.58	-119.046562194824	-33.5222473144531	272.233795166016	10044.6025390625	1.68440953890483	0.759614368279775	0.1459	0.4008	1
0.42	88.62	10.96	-101.580276489258	-15.17431640625	270.942565917969	20315.896484375	1.13155897458394	0.761231283346812	0.1673	0.4361	0
0.24	68.62	31.14	-107.696907043457	-24.9560012817383	228.257690429688	20530.380859375	1.03051862120628	0.906629323959351	0.1478	0.405	0
28.82	71.18	0.001	-53.7727317810059	331.628204345703	884.184936523438	63244.87109375	0.598008732000987	0.768968224525452	0.1662	0.3652	1
22.69	77.16	0.15	-99.0863571166992	309.867065429688	833.999450683594	67249.390625	0.877569049596786	0.987678994735082	0.1763	0.4866	0
14.92	57.99	27.09	-85.8574371337891	-9.42303466796875	179.185562133789	4934.76611328125	1.01443282763163	0.587269167105357	0.1632	0.4727	1
25.58	30.11	44.32	-94.8349761962891	-18.8210601806641	160.830688476562	5403.6220703125	0.814744373162588	0.556314378976822	0.1049	0.5154	1
0.11	32.75	67.14	-141.158645629883	-55.1217575073242	349.077697753906	21425.322265625	1.02714320023855	0.698821723461151	0.1613	0.1689	0
0.07	22.19	77.75	-131.999557495117	-45.0971069335938	373.118896484375	18126.1875	1.12434297800064	0.761208872000376	0.1613	0.1689	1
50.63	39.34	10.03	-88.0395736694336	-2.91242980957031	423.580871582031	16337.1025390625	0.955415164430936	0.728002895911535	0.1565	0.2149	0
3.67	13.79	82.54	-122.332412719727	-35.4061431884766	373.60888671875	21538.42578125	0.832699060440063	0.706804176171621	0.1613	0.1689	1
9.4	88.38	2.21	-89.7028503417969	-11.9587020874023	389.248992919922	10780.1455078125	0.82976699868838	0.705352226893107	0.2882	0.214	0
10.64	86.46	2.9	-94.3428573608398	-16.3060302734375	390.142333984375	12431.869140625	0.968174000581106	0.717257916927338	0.2882	0.214	0
6.81	56.76	36.44	-118.133903503418	-37.3900680541992	394.086364746094	4926.4853515625	1.33278632164001	0.688219368457794	0.2183	0.1445	1
19.3	71.94	8.76	-152.539276123047	-70.9970016479492	369.124847412109	2724.04711914062	1.38384679953257	0.738052288691203	0.2183	0.1445	0
0.78	78.32	20.89	-96.5076141357422	-17.8235244750977	259.558715820312	13573.00390625	1.00190043449402	0.773829718430837	0.2544	0.2596	1
2.38	97.36	0.26	-80.0381927490234	-1.02369689941406	298.886657714844	18955.5234375	1.23322842518489	0.748930593331655	0.2544	0.2596	0
0.001	95.74	4.26	-88.9282302856445	-25.1945152282715	-2.04568481445312	14340.455078125	1.01575982570648	0.791641175746918	0.1533	0.8876	0
2.33	97.57	0.1	-68.5579528808594	-1.7852783203125	51.810905456543	4788.142578125	0.843648264805476	0.501179565985998	0.1996	0.3864	1
42.28	57.63	0.09	-120.906639099121	259.936584472656	747.041320800781	65184.25390625	0.854637205600739	1.0501944621404	0.1711	0.3794	0
4.84	94.9	0.26	-134.372024536133	262.718933105469	748.373291015625	69595.9609375	0.650793552398682	1.05135633548101	0.1757	0.4866	1
0.47	99.17	0.35	-156.013107299805	445.958801269531	769.61083984375	85551.1640625	0.471951529383659	1.14391895135244	0.1688	0.3183	1
9	90.71	0.29	-196.55403137207	455.280151367188	688.862121582031	82458.421875	1.11332060396671	1.2145267923673	0.1569	0.2401	0
72.37	27.48	0.15	-55.0090179443359	12.0956192016602	70.8035125732422	2803.45703125	0.801172574361165	0.43788888057073	0.1996	0.3864	0
0.58	97.59	1.83	-51.9809226989746	13.1117286682129	47.346118927002	19720.302734375	0.798870931069056	0.745066583156586	0.1683	0.4739	0
0.001	97.73	2.27	-55.3443641662598	8.34942245483398	44.3094367980957	17602.908203125	0.855690956115723	0.736658672491709	0.1626	0.4739	1
0.53	99.02	0.45	-67.4666137695312	-1.41183471679688	49.5867385864258	4948.37939453125	0.819574604431788	0.495483636856079	0.1845	0.4212	0
42.23	57.56	0.21	-119.489273071289	117.059127807617	711.703430175781	52755.4296875	0.696000357468923	0.879717628161112	0.1744	0.5001	1
51.12	48.46	0.41	-139.905807495117	300.384338378906	682.437072753906	57220.6875	0.746103972196579	1.25174202521642	0.1965	0.3573	1
0.001	77.55	22.45	-109.974143981934	-6.19168853759766	-17.4119262695312	81821.9296875	0.709236830472946	1.141486008962	0.1857	0.1523	1
1.68	98.32	0.001	-65.1705551147461	0.067962646484375	39.1880340576172	13487.9365234375	0.885022550821304	0.657686809698741	0.1683	0.4739	0
1.44	98.49	0.08	-63.3500213623047	2.67221832275391	49.6795120239258	7546.79541015625	1.03747953971227	0.600343565146128	0.1845	0.4212	0
0.26	97.64	2.09	-64.2222213745117	0.792106628417969	46.9089889526367	6964.7626953125	0.826270788908005	0.603168646494547	0.1845	0.4212	1
5.92	87.97	6.11	-78.0311965942383	5.45182037353516	12.8864440917969	38439.77734375	1.25775941212972	0.864967326323191	0.194	0.2571	1
0.03	76.18	23.79	-102.727935791016	-7.78925323486328	-6.79759216308594	87185.3125	0.622574687004089	1.15141046047211	0.1902	0.1786	0
0.001	68.6	31.4	-86.4953689575195	4.53820037841797	6.03223419189453	61079.2265625	0.589430799086889	1.09548191229502	0.2011	0.1752	1
0.01	77.57	22.42	-103.78784942627	-10.0013580322266	-9.73587799072266	74535.328125	0.614593972762426	1.03459080060323	0.1914	0.1699	0
0.41	98.12	1.48	-50.6916313171387	10.5370559692383	53.1172065734863	8249.18359375	0.817558233936628	0.793311238288879	0.1324	0.4884	1
0.03	98.15	1.82	-42.6964225769043	16.2395858764648	58.027172088623	9052.025390625	0.788804233074188	0.734675029913584	0.1109	0.4496	0
0.18	99.39	0.43	-69.8314514160156	14.3281631469727	23.0242691040039	55743.515625	0.801249355077744	1.07929370800654	0.1935	0.2229	0
0.001	83.06	16.94	-97.9570159912109	-12.0341033935547	-3.56016540527344	67762.109375	0.74560335278511	1.03520733118057	0.1935	0.198	0
0.001	99.01	0.99	-50.4964065551758	11.1286125183105	47.7661514282227	14512.599609375	0.747187664111455	0.828281005223592	0.1324	0.4884	1
0.04	97.95	2.01	-50.7829818725586	11.7757453918457	42.9265975952148	22836.17578125	0.784114042917887	0.830588638782501	0.1516	0.4884	0
0.04	88.16	11.8	-100.181907653809	0.878646850585938	-5.37297821044922	89774.5625	0.808901757001877	1.06679898500443	0.1826	0.1857	0
0.05	61.5	38.45	-101.271575927734	-11.4401245117188	-6.33782958984375	74862.9765625	0.624229654669762	1.18740550676982	0.193	0.1851	0
1.37	98.56	0.07	-37.7424736022949	21.2394866943359	66.7976226806641	5764.25439453125	1.03246381878853	0.593199421962102	0.1109	0.4496	0
51.92	48.08	0.001	-43.0602188110352	19.1803703308105	67.5560607910156	4875.79248046875	0.781870524088542	0.511063665151596	0.161	0.4496	0
29.88	69.93	0.2	-46.8145561218262	18.0577278137207	69.3025512695312	2878.82446289062	2.52203396956126	0.448413679997126	0.1683	0.3732	0
0.53	98.69	0.78	-69.1310729980469	13.3096618652344	22.0658721923828	40897.7421875	0.717398146788279	0.893579006195068	0.1841	0.2989	1
2.28	97.65	0.07	-58.4748420715332	25.7559471130371	33.3395881652832	47214.90625	0.630271295706431	1.00102311372757	0.1935	0.2229	0
9.09	90.16	0.75	-42.2703285217285	21.1399879455566	69.8450317382812	7040.3203125	0.813637971878052	0.597898830970128	0.1626	0.4739	0
1.42	79.53	19.05	-95.0483093261719	-10.0845642089844	-0.524986267089844	67435.8515625	0.735165774822235	1.02183995644252	0.1935	0.198	1
0.01	64.59	35.4	-100.140525817871	-11.2081680297852	-6.6007080078125	65429.3671875	0.512194265921911	0.989677906036377	0.1931	0.1851	0
0.001	97.58	2.42	-78.3514862060547	13.037467956543	14.1132736206055	61142.76953125	0.550673723220825	1.05224525928497	0.2011	0.1752	1
87.11	12.69	0.19	-31.737886428833	25.6929340362549	72.7526550292969	4636.55322265625	0.757810826102893	0.548342605431875	0.09446	0.5142	0
13.66	84.89	1.46	-45.4685592651367	19.9649887084961	49.3495407104492	26716.166015625	1.02335777878761	0.809938391049703	0.1516	0.4784	0
9.13	90.3	0.57	-227.120498657227	634.056701660156	779.806457519531	109404.1953125	0.387144327163696	1.21632834275564	0.1311	0.1087	1
4.26	89.46	6.28	-316.723724365234	657.061279296875	688.175415039062	121811.9453125	0.288824409246445	1.03800316651662	0.1151	0.02398	1
0.42	99.32	0.26	-133.261917114258	287.426940917969	780.567687988281	70078.1328125	0.633251637220383	1.15925075610479	0.1757	0.4866	0
0.06	99.91	0.03	-58.6173782348633	25.13037109375	33.3986129760742	48615.71484375	0.632797221342723	0.984665115674337	0.1935	0.2229	0
0.01	97.52	2.47	-88.0324630737305	-1.63919067382812	2.74958038330078	42008	0.693139523267746	1.02047673861186	0.2011	0.1921	0
0.001	86.92	13.08	-102.968933105469	-10.1822814941406	-11.0591201782227	59708.765625	0.594067757328351	1.06534075737	0.2011	0.1752	0
32.43	67.51	0.07	-47.7319450378418	17.5018196105957	44.487621307373	32201.46875	0.967468639214834	0.745855331420898	0.1516	0.4784	0
0.35	99.53	0.12	-139.265823364258	406.429870605469	799.827331542969	82400.7265625	0.802810281515121	1.27750992774963	0.1763	0.3456	1
3.2	96.07	0.72	-160.776657104492	446.904663085938	749.929138183594	82980.84375	0.409661754965782	1.17305262883504	0.1569	0.2401	0
1.09	89.09	9.82	-96.5970687866211	-11.8011779785156	0.997398376464844	66154.3359375	0.579101726412773	1.05226365725199	0.1973	0.198	1
1.76	96.76	1.49	-67.3051071166992	-0.730812072753906	47.3743362426758	7776.59033203125	0.832187205553055	0.727571467558543	0.1845	0.4212	1
2.36	97.54	0.1	-136.157135009766	354.35986328125	732.010864257812	68296.1171875	0.447604119777679	1.15053967634837	0.1776	0.3585	1
16.43	83.49	0.08	-132.684051513672	304.231231689453	712.904174804688	61233.59765625	1.19646027684212	1.13767451047897	0.1859	0.398	0
0.95	96.23	2.82	-91.0996017456055	3.200927734375	3.72898864746094	80069.1171875	0.594506949186325	1.16451968749364	0.1902	0.1786	1
16.33	58.81	24.86	-67.4652252197266	19.8536987304688	499.476318359375	7075.06005859375	1.20418983697891	0.673077374696732	0.2678	0.9148	0
0.04	25.53	74.42	-128.718902587891	-9.62497711181641	-31.6833419799805	131037.2265625	0.796300192674001	0.823739488919576	0.1496	0.1152	0
0.01	36.9	63.09	-134.590377807617	-17.6436386108398	-39.6790466308594	116043.6171875	0.620256165663401	1.06437433759371	0.1621	0.1301	0
2.21	97.62	0.17	-23.7851257324219	34.4406433105469	61.4744644165039	6680.47314453125	1.10792565345764	0.753720243771871	0.131	0.6105	0
0.001	97.11	2.89	-53.8465995788574	3.89045715332031	31.747989654541	7375.591796875	0.966137131055196	0.810752789179484	0.131	0.4515	0
0.001	88.47	11.53	-73.5887222290039	-15.9162635803223	12.3306045532227	9175.376953125	1.01889088749886	0.786220888296763	0.131	0.4515	0
0.26	99.72	0.02	-29.6739749908447	30.5188159942627	56.1129913330078	12208.705078125	1.1029993891716	0.828243136405945	0.1483	0.4374	0
0.001	55.3	44.7	-84.6295394897461	-22.885139465332	2.49240875244141	19102.658203125	0.867437581221263	0.989508390426636	0.1483	0.4374	0
0.13	98.83	1.04	-50	12.6291160583496	41.5708084106445	27273.357421875	0.843982726335526	0.866267442703247	0.1327	0.4784	1
0.22	99.49	0.29	-11.8476076126099	44.3880386352539	95.9497375488281	963.182006835938	1.21304157376289	0.598173369963964	0.102	0.8058	0
93.97	5.84	0.19	-15.0188217163086	44.7463722229004	69.5435256958008	4977.2080078125	1.13200116157532	0.547330776850382	0.1529	0.8876	0
0.001	75.91	24.09	-29.9378757476807	20.6506977081299	54.7028884887695	5400.08154296875	1.21341062585513	0.62302154302597	0.05768	0.332	0
0.48	17.5	82.02	-25.7007064819336	22.9234275817871	55.8052062988281	4512.66748046875	0.959469469885031	0.758880962928136	0	0.2684	0
5.71	87.11	7.18	-29.4082717895508	20.345630645752	53.3915252685547	7086.93212890625	0.806933144728343	0.585039814313253	0	0.2684	0
54.15	34.71	11.14	-33.8737144470215	20.3951683044434	50.7715110778809	7998.35595703125	1.17133019367854	0.588112523158391	0.1028	0.4236	1
53.06	46.86	0.08	-54.4468383789062	4.63858032226562	36.6908187866211	19287.724609375	0.90673241019249	0.81978044907252	0.1165	0.4817	0
84.1	15.68	0.22	-30.0222949981689	25.37135887146	57.1053085327148	11624.56640625	1.2931316892306	0.714203377564748	0.09997	0.4817	1
0.001	25.87	74.13	-979.029235839844	-23.8223876953125	115.204650878906	108199.6796875	0.409289350112279	1.12007162968318	0.04378	1.228e-07	1
0.001	5.64	94.36	-693.356750488281	238.518493652344	395.240539550781	106160.390625	0.332232425610224	1.09023390213648	0.04378	1.228e-07	0
0.001	2.69	97.31	-435.569396972656	474.024841308594	647.380554199219	104316.0546875	0.587277144193649	1.12960513432821	0.06262	1.606e-06	0
19.03	80.77	0.2	-150.351348876953	662.010009765625	908.19677734375	96337.0703125	0.358147740364075	1.11749438444773	0.06262	1.606e-06	0
4.13	95.41	0.46	-231.777679443359	674.146484375	844.310546875	107760.859375	0.42473045984904	1.03499378760656	0.09358	0.00997	0
1.68	88.77	9.55	-80.6712875366211	1.20034027099609	387.754180908203	12444.3828125	1.55259088675181	0.702150146166484	0.1906	0.2161	0
9.11	80.79	10.1	-75.6680526733398	10.3656387329102	452.435150146484	16313.2490234375	0.854938546816508	0.697070439656576	0.1565	0.2149	0
20.43	76.41	3.16	-23.6491928100586	53.4128494262695	432.376190185547	3907.22045898438	1.10299062728882	0.644890089829763	0.2719	0.1579	0
34.28	55.15	10.57	-68.0932312011719	14.0835494995117	397.172058105469	1237.7421875	1.04568187395732	0.623988091945648	0.3246	0.1049	0
55.72	41.63	2.65	-88.9367065429688	-7.33255767822266	380.241271972656	1170.203125	0.853976607322693	0.450803567965825	0.3246	0.1049	0
41.26	49.46	9.29	-110.19506072998	-28.8040466308594	382.309722900391	4059.00219726562	1.29858845472336	0.696942110856374	0.2882	0.1445	1
1.06	72.48	26.47	-15.7141027450562	31.9589920043945	67.3357925415039	3821.69897460938	1.71144425868988	0.813265879948934	0	0.2684	0
1.06	97.05	1.9	-27.01047706604	28.1798305511475	67.4863739013672	4439.52783203125	1.42387753725052	0.66424490014712	0.09446	0.6834	0
0.29	99.68	0.02	-37.4157409667969	16.4639053344727	47.8160171508789	10997.2587890625	1.38157973686854	0.616693476835887	0.09997	0.4817	0
0.27	12.64	87.09	-139.277908325195	-24.1228332519531	-41.9816055297852	137373.0625	0.659467538197835	0.952160775661469	0.1468	0.1104	0
12.31	80.93	6.77	-49.9003257751465	8.31737899780273	37.4325828552246	15188.849609375	0.772298067808151	0.848270306984583	0.1165	0.4817	0
17.55	82.41	0.04	-28.2228488922119	27.8587970733643	56.3847427368164	4188.849609375	0.86948590974013	0.618816445271174	0.1177	0.6105	1
0.02	4.64	95.34	-141.695602416992	-22.1638336181641	-41.4771270751953	146701.734375	0.576362560192744	0.92059991757075	0.136	0.1103	0
7.69	91.87	0.43	-19.9547996520996	28.5679321289062	62.3194007873535	6136.13671875	1.09054837251703	0.591564496358236	0	0.2684	0
0.74	99.22	0.04	-69.5750961303711	38.5084381103516	635.135620117188	20458.962890625	1.30704029401143	0.660708377758662	0.213	1.109	0
0.75	50.89	48.36	-138.983001708984	-49.6552658081055	404.043853759766	10366.2412109375	0.92539648214976	0.814938485622406	0.1628	0.2128	1
3.54	19.76	76.69	-138.983001708984	-49.6552658081055	404.043853759766	10366.2412109375	0.92539648214976	0.814938485622406	0.1628	0.2128	0
91.42	8.09	0.5	-23.42893409729	30.7521457672119	65.1713180541992	4385.02392578125	2.13529062271118	0.725364665190379	0.08013	0.6834	0
2.5	97.21	0.29	-30.3967151641846	24.7051677703857	58.1679000854492	7024.546875	1.3093204498291	0.768170644839605	0.08013	0.6834	0
0.26	79.77	19.96	-135.819061279297	-48.2997589111328	413.006195068359	13531.9931640625	0.864314635594686	0.710146377484004	0.1565	0.2149	1
43.09	49.16	7.75	-106.519966125488	-15.1871337890625	483.158874511719	6777.45361328125	1.0026171207428	0.663279970486959	0.1577	0.4031	0
2.2	12.45	85.36	-107.798492431641	-17.1228408813477	465.652069091797	8793.1943359375	0.906979481379191	0.694172521432241	0.1628	0.2128	0
0.81	99.17	0.02	-30.8055171966553	24.7105884552002	53.4636306762695	4188.849609375	1.30384123325348	0.543177237113317	0.1177	0.6105	1
0.11	99.89	0.001	-20.3003520965576	39.0730056762695	64.4379348754883	5945.09912109375	2.24172500769297	0.600473662217458	0.1529	0.8876	0
54.71	26.54	18.75	-196.597457885742	-103.168846130371	388.501586914062	8862.6416015625	0.733854611714681	0.757879098256429	0.2477	0.6164	0
5.5	63.56	30.94	-185.847244262695	-93.0074920654297	394.927124023438	5312.7578125	0.767836531003316	0.753184636433919	0.2477	0.6164	0
0.27	99.46	0.27	-44.2546310424805	16.1014099121094	49.4143981933594	18956.05859375	0.865472912788391	0.835287431875865	0.1165	0.4817	0
0.001	59.98	40.02	-112.152694702148	-24.1086044311523	431.643310546875	15621.974609375	0.721171627442042	0.824749986330668	0.1565	0.2149	1
0.001	92.42	7.58	-122.006172180176	-30.0054626464844	456.585388183594	3136.75659179688	0.834560076395671	0.755743662516276	0.2085	0.3929	0
0.001	94.13	5.87	-16.0470066070557	37.7455749511719	79.420166015625	4356.1279296875	1.51443509260813	0.674464305241903	0.08013	0.8058	0
0.02	63.87	36.12	-42.3050956726074	12.2462463378906	42.3911781311035	7720.84423828125	1.06124081214269	0.57936704158783	0.1028	0.4236	0
65.17	34.41	0.42	-23.7621307373047	37.5320205688477	61.5422668457031	8201.865234375	1.99273045857747	0.66508295138677	0.1529	0.8876	0
0.92	63.01	36.07	-139.152252197266	-49.9809188842773	402.626129150391	10767.0205078125	0.92539648214976	0.814938485622406	0.1628	0.2128	0
0.99	83.36	15.65	-176.005279541016	-86.2950439453125	401.347747802734	7308.30419921875	0.982836325963338	0.656333019336065	0.1565	0.2149	0
0.01	37.45	62.54	-139.1044921875	-49.894287109375	395.650146484375	12278.216796875	0.721123814582825	0.815300067265828	0.1867	0.1684	1
1.29	83.61	15.09	-22.7078952789307	27.1564807891846	61.2680892944336	5320.55859375	1.8107590675354	0.597076932589213	0	0.2684	1
0.03	90.99	8.98	-61.6027984619141	-6.7359619140625	22.7060470581055	5688.849609375	1.08264611164729	0.593079894781113	0.1177	0.6105	1
0.63	99.3	0.06	-23.3200817108154	25.7719478607178	60.5000534057617	4222.40283203125	2.72073475519816	0.651145408550898	0	0.2684	0
15.39	84.59	0.02	-32.1417961120605	22.9718284606934	56.1235084533691	7648.06494140625	1.15384248892466	0.683974206447601	0.09997	0.4817	1
0.02	26.01	73.97	-131.025970458984	-16.5725936889648	-36.5810241699219	120748.7265625	0.591285228729248	0.901223530371984	0.1601	0.1321	1
29.32	65.47	5.21	-78.1778945922852	-1.45875549316406	189.607879638672	1766.37878417969	0.672880232334137	0.717979689439138	0.1611	0.6326	0
0.001	10.02	89.98	-86.1949996948242	-7.46929931640625	113.512550354004	3547.6162109375	0.909363925457001	0.612137893835703	0.07702	0.5154	1
0.02	11.39	88.59	-132.889541625977	-18.9021606445312	-37.839485168457	125978.1171875	0.605556239684423	0.940952797730764	0.1526	0.1152	0
0.03	11.23	88.74	-140.609878540039	-28.985954284668	-44.85791015625	135275.1875	0.620529562234879	0.976296822230021	0.1591	0.1137	1
5.29	18.75	75.97	-125.570648193359	-48.6287078857422	118.645614624023	2705.47900390625	0.579675396283468	0.664941896994909	0	0.8897	0
80.56	14.23	5.22	-99.7737197875977	-23.3927154541016	153.941955566406	3530.43725585938	0.68120993177096	0.681692858537038	0	0.8897	0
0.001	0.88	99.12	-213.99250793457	-138.557525634766	58.8716583251953	1390.74694824219	1.09127086400986	1.00065637628237	0.01803	0.1967	1
0.03	8.22	91.75	-145.984817504883	-27.1901397705078	-45.4968643188477	148597.78125	0.590242316325506	0.836469729741414	0.1401	0.1075	0
0.33	11.36	88.31	-144.950790405273	-28.4066772460938	-46.0195617675781	143689.59375	0.63403312365214	0.981502463420232	0.1468	0.1104	0
0.21	10.78	89.01	-147	-27.1617813110352	-41.9133148193359	166433.21875	0.714491744836172	0.711377422014872	0.1326	0.1157	1
0.79	23.9	75.31	-151.160583496094	-38.8189239501953	-51.6214752197266	152291.234375	0.673019091288249	0.855211863915125	0.1538	0.1166	0
0.001	3.36	96.64	-151.160583496094	-38.8189239501953	-51.6214752197266	152291.234375	0.673019091288249	0.855211863915125	0.1538	0.1166	0
0.001	4	96	-151.160583496094	-38.8189239501953	-51.6214752197266	152291.234375	0.673019091288249	0.855211863915125	0.1538	0.1166	1
0.001	3.03	96.97	-151.557205200195	-39.7301483154297	-51.8758239746094	153826.015625	0.608084112405777	0.876460860172907	0.1538	0.1166	0
0.001	1.57	98.43	-151.49072265625	-39.3611526489258	-52.0945739746094	152076.5	0.68188206354777	0.883922557036082	0.1538	0.1166	0
0.001	0.46	99.54	-151.49072265625	-39.3611526489258	-52.0945739746094	152076.5	0.68188206354777	0.883922557036082	0.1538	0.1166	1
0.001	1.15	98.85	-151.49072265625	-39.3611526489258	-52.0945739746094	152076.5	0.68188206354777	0.883922557036082	0.1538	0.1166	0
0.001	4.92	95.08	-151.49072265625	-39.3611526489258	-52.0945739746094	152076.5	0.68188206354777	0.883922557036082	0.1538	0.1166	0
0.001	1.99	98.01	-151.49072265625	-39.3611526489258	-52.0945739746094	152076.5	0.68188206354777	0.883922557036082	0.1538	0.1166	0
0.001	4.54	95.46	-151.49072265625	-39.3611526489258	-52.0945739746094	152076.5	0.68188206354777	0.883922557036082	0.1538	0.1166	1
0.001	1.31	98.69	-151.49072265625	-39.3611526489258	-52.0945739746094	152076.5	0.68188206354777	0.883922557036082	0.1538	0.1166	0
0.001	3.07	96.93	-151.49072265625	-39.3611526489258	-52.0945739746094	152076.5	0.68188206354777	0.883922557036082	0.1538	0.1166	0
0.001	3.63	96.37	-151.49072265625	-39.3611526489258	-52.0945739746094	152076.5	0.68188206354777	0.883922557036082	0.1538	0.1166	0
0.001	2.78	97.22	-151.49072265625	-39.3611526489258	-52.0945739746094	152076.5	0.68188206354777	0.883922557036082	0.1538	0.1166	1
0.001	5.62	94.38	-151.551773071289	-39.3164901733398	-52.0841751098633	152183.09375	0.68188206354777	0.883922557036082	0.1538	0.1166	1
0.001	0.99	99.01	-151.551773071289	-39.3164901733398	-52.0841751098633	152183.09375	0.68188206354777	0.883922557036082	0.1538	0.1166	0
0.001	13.78	86.22	-151.551773071289	-39.3164901733398	-52.0841751098633	152183.09375	0.68188206354777	0.883922557036082	0.1538	0.1166	0
0.001	0.34	99.66	-151.160583496094	-38.8189239501953	-51.6214752197266	152291.234375	0.686337878306707	0.908796946207682	0.1538	0.1166	0
0.34	99.66	0.001	-32.8645629882812	72.3856658935547	597.118835449219	3354.45678710938	2.38581653436025	0.429920544226964	0.235	1.828	0
33.9	66.06	0.03	-31.0333404541016	69.523193359375	638.356872558594	15463.7626953125	1.60322473446528	0.587907354036967	0.2487	1.816	0
18.42	81.51	0.07	-51.3077583312988	26.5560264587402	258.894378662109	3346.66552734375	0.701597770055135	0.901769797007243	0.1746	0.2498	1
0.14	2.23	97.63	-119.35270690918	-43.0229949951172	135.199935913086	3208.20751953125	0.706872185071309	0.819822798172633	0	0.8897	0
1.45	85.22	13.34	-89.3412704467773	-10.7906188964844	209.174194335938	7992.8818359375	0.96166185537974	0.771003345648448	0.1746	0.387	0
1.13	85.59	13.28	-129.129180908203	-50.6907653808594	192.695983886719	6138.2587890625	0.851235508918762	0.829801142215729	0.1746	0.2498	1
0.02	41.77	58.22	-133.817367553711	-56.7483062744141	207.586380004883	10567.4794921875	0.82519402106603	0.769423544406891	0.2831	0.2596	0
0.14	49.29	50.58	-121.994979858398	-6.61698913574219	-27.7883377075195	110544.3359375	0.640233268340429	1.09190857410431	0.1621	0.1301	0
0.11	26.64	73.25	-145.379592895508	-25.0182266235352	-42.0070724487305	159435.328125	0.6700532635053	0.815271526575089	0.134	0.1103	0
0.001	3.73	96.27	-87.6758575439453	-8.57247161865234	95.7694091796875	1940.22253417969	0.515895853439967	0.595079372326533	0.07702	0.5154	0
0.11	13.02	86.87	-137.000152587891	-19.681022644043	-39.7075729370117	134396.125	0.767032474279404	0.930106619993846	0.1444	0.1104	0
0.001	2.99	97.01	-136.395935058594	-61.3519821166992	173.547454833984	8432.80859375	0.836118300755819	0.679904580116272	0.085	0.2498	0
6.68	86.29	7.03	-99.2788543701172	-20.3876571655273	198.762893676758	10017.2626953125	0.857354501883189	0.731515844662984	0.1746	0.387	0
0.04	53.91	46.05	-105.778770446777	-26.4512176513672	209.7685546875	12801.7431640625	1.04098308086395	0.792743225892385	0.1746	0.387	0
0.24	36.19	63.56	-141.101455688477	-23.3552169799805	-31.7914505004883	182363.609375	0.643338561058044	0.770902156829834	0.1299	0.1375	0
0.73	65.07	34.2	-86.319938659668	-7.98366546630859	121.255210876465	4101.26708984375	0.656882385412852	0.686860313018163	0.07547	0.8897	0
0.08	99.47	0.46	-113.017166137695	254.194717407227	792.479919433594	64571.390625	0.505129729708036	1.13686907291412	0.1757	0.5688	1
67.31	29.34	3.35	-145.076248168945	498.223327636719	872.085571289062	83659.6640625	0.443597843249639	1.22034860650698	0.1529	0.285	1
1.31	77.26	21.43	-108.417655944824	-29.9589996337891	237.549377441406	11149.279296875	1.10642957687378	0.792830328146617	0.2386	0.385	0
1.45	51.63	46.92	-157.30241394043	199.956954956055	775.069030761719	57327.6796875	0.55952051281929	1.23280292749405	0.1618	0.2854	0
33.54	24.95	41.51	-131.350524902344	155.986907958984	779.632995605469	51222.02734375	0.587847580512365	1.07604094346364	0.1609	0.3051	0
0.21	99.79	0.001	-68.8784332275391	83.4322967529297	690.8662109375	17072.970703125	0.993677218755086	0.716220686833064	0.1988	0.5019	0
0.22	99.23	0.55	-96.6017684936523	11.4646530151367	-4.93476104736328	90771.078125	1.38007438182831	1.03229504823685	0.1895	0.1655	0
0.07	84.23	15.7	-106.979232788086	-3.92613983154297	-16.6841354370117	77588.171875	0.788265998164813	1.00204429030418	0.202	0.1823	1
0.11	99.89	0.001	-68.6663208007812	39.8145980834961	633.29052734375	21561.564453125	1.21078538894653	0.650401890277863	0.213	1.109	1
0.92	67.38	31.7	-175.504409790039	-83.0208969116211	405.330261230469	2797.51953125	0.856230994065603	0.768916646639506	0.2477	0.6164	0
8.92	73.44	17.64	-83.4903030395508	5.74970245361328	495.865051269531	6850.203125	0.969736615816752	0.611598600943883	0.1824	0.4031	0
0.28	98.04	1.69	-95.6291656494141	13.4602279663086	-3.58771514892578	93469.6015625	0.823384692271551	1.04250980416934	0.1815	0.1476	0
0.03	21.42	78.54	-116.528701782227	1.73596954345703	-20.4690856933594	121516.5234375	0.589116444190343	0.952122271060944	0.1542	0.1282	0
0.03	64.22	35.75	-113	-11.4393997192383	-22.4388198852539	72439.3515625	0.81745741267999	1.11878003676732	0.213	0.2025	0
49.14	50.86	0.001	-78.6280746459961	91.4785995483398	693.442199707031	40366.625	0.862437546253204	0.883635272582372	0.174	0.6764	0
0.87	97.02	2.11	-103.450675964355	5.37837219238281	-8.67998504638672	100870.65625	1.30215350786845	1.036041756471	0.1751	0.167	1
0.01	24.62	75.37	-95.7881011962891	14.7218017578125	-3.18392944335938	115129.40625	0.659223834673564	1.01938195029895	0.1718	0.1448	0
0.17	32.46	67.38	-132.148529052734	-16.2324142456055	-37.3607864379883	120896.625	0.629525939623515	0.862586786349614	0.1601	0.1321	0
0.08	99.92	0.001	-87.7003021240234	51.5215148925781	666.431274414062	34473.12890625	1.33694092432658	0.864110310872396	0.174	0.6764	0
76.8	23.03	0.16	-80.6101150512695	59.5239028930664	700.324157714844	33543.25390625	0.957521418730418	0.879373908042908	0.1708	0.7079	0
0.12	79.38	20.5	-103.382148742676	5.12946319580078	-10.8145141601562	92135.3359375	0.863104025522868	1.07464923461278	0.1779	0.1545	0
0.07	87.15	12.78	-107.697891235352	5.03227233886719	-12.7604904174805	107297.9921875	1.42443311214447	1.01053303480148	0.1677	0.1545	0
4.87	56.46	38.67	-114.633422851562	-37.5127944946289	124.124526977539	4880.41455078125	0.772531926631927	0.644227763017019	0	0.8897	1
0.001	16.08	83.92	-177.570541381836	-100.287521362305	61.6838226318359	2880.4140625	0.555524458487829	0.645922034978867	0	0.8897	0
0.11	47.49	52.4	-118.242736816406	-5.98905181884766	-25.6424331665039	107201.3203125	0.528890570004781	0.88510125875473	0.1673	0.1347	1
0.84	87.12	12.04	-110.45231628418	2.51908111572266	-17.6246109008789	103964.40625	0.541675766309102	0.898173967997233	0.1815	0.1476	1
0.07	72.39	27.55	-112.517364501953	-0.94622802734375	-20.2532424926758	103433.484375	0.585003445545832	0.908934424320857	0.1741	0.1347	0
1.9	98.1	0.001	-90.1172943115234	28.665412902832	701.139831542969	22747.681640625	0.862537125746409	0.888997157414754	0.1784	0.7079	0
0.31	99.65	0.05	-77.4708480834961	43.0261306762695	712.531982421875	23135.220703125	0.990729629993439	0.93646905819575	0.1745	0.6637	0
0.001	90.87	9.13	-112.356475830078	2.24845123291016	-18.7077484130859	108106.5078125	0.582893719275792	1.1167774895827	0.1621	0.1301	1
0.01	12.42	87.57	-133.767669677734	-17.5543670654297	-37.8074951171875	128171.515625	0.776138871908188	0.945979654788971	0.1601	0.1321	1
0.001	1.08	98.92	-169.986602783203	-91.6257781982422	39.0904235839844	4505.52978515625	0.421042462189992	0.771710713704427	0.07547	0.8897	1
6.01	26.15	67.84	-117.648719787598	-38.5172729492188	81.9274368286133	3958.76000976562	0.479437778393428	0.680472026268641	0	0.8897	1
0.06	84.1	15.84	-105.582702636719	1.63494110107422	-14.6683502197266	91778.921875	0.780498246351878	0.917650908231735	0.1935	0.1655	0
0.001	5.53	94.47	-151	-37.2783508300781	-45.3551788330078	173183.09375	0.631145536899567	0.807934035857519	0.1357	0.1252	1
0.001	6.69	93.31	-152.229415893555	-40.3432159423828	-48.1806716918945	169976.25	0.804469883441925	0.81442736585935	0.1357	0.1252	1
14.48	82	3.52	-51.1085052490234	29.3172225952148	121.02067565918	223.653091430664	0.379971586167812	0.485714286565781	0	0.8897	1
8.26	71.95	19.79	-85.4121170043945	-6.36557769775391	227.812194824219	11405.423828125	0.940310696760813	0.813214759031932	0.1746	0.387	0
0.01	6.93	93.07	-148.051895141602	-33.2417831420898	-41.5299987792969	175150.390625	0.670892258485158	0.796843707561493	0.1318	0.1252	0
0.11	12.05	87.83	-139.651992797852	-20.7006072998047	-40.4498443603516	142509.890625	0.610093752543131	0.988927731911341	0.1401	0.1075	0
0.001	0.001	0.001	-34.663402557373	39.9483070373535	204.83512878418	5355.89697265625	0.625529001156489	0.742817083994547	0.1611	0.6326	0
0.42	16.63	82.95	-94.4432220458984	-20.7772369384766	121.565719604492	2347.54321289062	0.445255647102992	0.543661008278529	0.05711	0.8547	1
44.12	44.92	10.96	-88.3045883178711	-13.290283203125	144.127502441406	4996.880859375	0.596364915370941	0.557668616374334	0.08397	0.8547	0
37.74	61.69	0.57	-82.4300842285156	1.28825378417969	432.554351806641	2858.40673828125	1.09757429361343	0.532244394222895	0.2263	0.3299	0
71.55	28.45	0.001	-87.6692504882812	-4.56010437011719	418.319000244141	1825.4619140625	1.08182628949483	0.499544719854991	0.2263	0.2761	0
12.94	80.05	7.01	-70.5886535644531	11.1111297607422	408.981140136719	2089.591796875	1.3380214770635	0.635854492584864	0.2263	0.2761	0
0.05	99.33	0.62	-23.2141036987305	55.676643371582	63.737548828125	2140.84594726562	4.57156046231588	1.08370931943258	0.4849	0.6433	0
0.01	98.72	1.26	-14.2580280303955	63.8805770874023	72.1912994384766	933.665222167969	3.25095356504122	1.15831347306569	0.4549	0.5852	0
0.15	98.27	1.58	-6.54362869262695	72.0280609130859	80.3981781005859	658.400146484375	5.11320797602336	1.42982145150503	0.4849	0.6433	1
0.19	99.17	0.64	-9.64846801757812	69.1442184448242	77.3745956420898	1460.03967285156	3.02211036284765	2.01597221692403	0.4849	0.6433	0
0.48	99.52	0.001	-135.253982543945	541.240783691406	888.400207519531	82818.1953125	0.370659291744232	1.21356038252513	0.2181	0.3095	1
17.6	74.54	7.86	-124.423065185547	-44.7210159301758	378.621643066406	8536.2734375	1.12257013718287	0.745661516984304	0.265	0.1842	0
0.44	29.33	70.23	-72.5367431640625	7.86052703857422	95.6928863525391	292.081970214844	0.464017823338509	0.490000009536743	0	0.8897	0
0.001	85.64	14.36	-95.7779541015625	-19.1212539672852	167.469787597656	6901.044921875	1.18601122498512	0.824110746383667	0.1611	0.6326	0
0.07	99.79	0.13	-107.245750427246	16.5296173095703	611.664245605469	27958.484375	0.702791680892309	0.807354251543681	0.1831	0.7003	0
0.03	99.6	0.37	-4.88271284103394	73.2498016357422	81.6485214233398	608.600341796875	3.25095356504122	1.15831347306569	0.4549	0.5852	0
1.43	97.71	0.86	-9.51142406463623	68.7280883789062	77.0260314941406	1087.64465332031	5.37870804468791	1.25851186116536	0.4549	0.5852	0
0.03	8.54	91.43	-141.659973144531	-23.127197265625	-37.7309188842773	162933.03125	0.637856026490529	0.711736232042313	0.1326	0.1157	0
0.34	16.97	82.7	-141.695602416992	-22.1638336181641	-41.4771270751953	146701.734375	0.576362560192744	0.92059991757075	0.136	0.1103	0
0.001	9.77	90.23	-139.267593383789	-26.8207397460938	-43.7738037109375	132044.5625	0.637631108363469	0.954049438238144	0.1591	0.1137	0
0.03	6	93.97	-147.017944335938	-32.6577072143555	-48.2281188964844	146046.015625	0.666552325089773	1.03510938088099	0.1433	0.1038	1
16.8	70.38	12.82	-98.7703628540039	-21.1608200073242	358.901580810547	1105.31237792969	0.770718306303024	0.527160714070002	0.2719	0.1579	0
0.001	1.76	98.24	-58.6985969543457	17.1401710510254	188.054885864258	3366.46752929688	1.02210313081741	0.484146823485692	0.1049	0.5154	0
0.01	0.38	99.61	-218.203170776367	-142.587387084961	57.1555328369141	4644.16845703125	0.609207342068354	0.73934280872345	0.01803	0.1967	0
0.001	2.52	97.48	-103.265106201172	-26.9238128662109	158.200042724609	6231.93408203125	0.957561095555623	0.56409693757693	0.1632	0.4727	1
0.11	46.21	53.69	-128.600204467773	-45.8943176269531	333.132385253906	21916.62109375	0.940861920515696	0.738449176152547	0.1648	0.3974	1
1.58	23.41	75.01	-113.724411010742	-38.4165420532227	172.194290161133	3916.95751953125	1.14958469072978	0.613381226857503	0.1632	0.4727	1
13.32	41.03	45.65	-117.577758789062	-28.882698059082	463.517639160156	3836.39453125	1.13713751236598	0.623976131280263	0.2678	0.9148	0
2.05	66.04	31.91	-21.7449073791504	66.9325256347656	568.816833496094	0	0.61797172576189	0.364166667064031	0.2191	0.4294	0
0.001	54.43	45.57	-90.5608291625977	-15.8930206298828	-2.22454071044922	18560.412109375	0.817393362522125	0.905696352322896	0.212	0.2803	0
0.78	97.17	2.05	-20.8686676025391	28.5298309326172	60.3148956298828	2981.46997070312	0.926984686404467	0.594090571006139	0	0.2684	0
0.48	97.06	2.45	-95.0857315063477	-8.36138153076172	-4.26347351074219	42918.484375	0.749922752380371	0.999031404654185	0.2011	0.1921	0
0.06	93.89	6.05	-97.664192199707	4.01784515380859	-2.72394561767578	91475.03125	1.39352049430211	1.11373198032379	0.1826	0.1857	0
24.6	73.45	1.96	-44.4651641845703	15.2226409912109	41.5275573730469	12246.443359375	1.02879599730174	0.851149827241898	0.1483	0.4374	0
8.98	91	0.02	-55.673526763916	4.20861053466797	34.4013633728027	22231.578125	0.668237472573916	0.873941322167714	0.1165	0.4817	0
0.59	98.82	0.59	-10.2543878555298	43.1539535522461	83.6875839233398	2868.64526367188	2.41664427518845	0.869060635566711	0.08013	0.8058	0
0.27	87.78	11.95	-56.4324913024902	-2.47710800170898	27.1875114440918	4573.13330078125	2.28181787331899	0.522409935792287	0.1028	0.4236	0
13.51	86.28	0.2	-22.0526504516602	36.2207489013672	62.7063446044922	5388.7451171875	1.23655986785889	0.617155770460765	0.131	0.6105	0
0.001	94.17	5.83	-53.9835929870605	-0.548561096191406	29.1382713317871	5845.82861328125	1.24376513560613	0.52587037285169	0.1028	0.4236	0
63.68	30.8	5.52	-37.9583015441895	19.4542427062988	58.2174263000488	12391.8984375	1.017423838377	0.715028196573257	0.09446	0.6834	1
98.97	0.98	0.06	-20.4749660491943	35.4082870483398	83.7390823364258	3718.45581054688	1.14286599556605	0.611671626567841	0.102	0.8058	0
2.11	65.6	32.28	-95.6421356201172	-5.01380920410156	475.940002441406	8930.4072265625	0.885439157485962	0.702302575111389	0.1628	0.2128	0
0.001	1.07	98.93	-151.160583496094	-38.8189239501953	-51.6214752197266	152291.234375	0.673019091288249	0.855211863915125	0.1538	0.1166	0
0.001	3.87	96.13	-151.49072265625	-39.3611526489258	-52.0945739746094	152076.5	0.68188206354777	0.883922557036082	0.1538	0.1166	0
0.001	36.94	63.06	-151.160583496094	-38.8189239501953	-51.6214752197266	152291.234375	0.673019091288249	0.855211863915125	0.1538	0.1166	1
0.001	0.61	99.39	-151.551773071289	-39.3164901733398	-52.0841751098633	152183.09375	0.68188206354777	0.883922557036082	0.1538	0.1166	0
0.001	1.9	98.1	-151.160583496094	-38.8189239501953	-51.6214752197266	152291.234375	0.673019091288249	0.855211863915125	0.1538	0.1166	0
0.001	0.75	99.25	-151.49072265625	-39.3611526489258	-52.0945739746094	152076.5	0.68188206354777	0.883922557036082	0.1538	0.1166	0
0.001	3.01	96.99	-151.49072265625	-39.3611526489258	-52.0945739746094	152076.5	0.68188206354777	0.883922557036082	0.1538	0.1166	0
0.001	1.2	98.8	-151.551773071289	-39.3164901733398	-52.0841751098633	152183.09375	0.68188206354777	0.883922557036082	0.1538	0.1166	0
0.001	3.86	96.14	-151.49072265625	-39.3611526489258	-52.0945739746094	152076.5	0.68188206354777	0.883922557036082	0.1538	0.1166	0
0.001	1.1	98.9	-151.49072265625	-39.3611526489258	-52.0945739746094	152076.5	0.68188206354777	0.883922557036082	0.1538	0.1166	0
0.001	4.44	95.56	-151.49072265625	-39.3611526489258	-52.0945739746094	152076.5	0.68188206354777	0.883922557036082	0.1538	0.1166	0
0.001	3.1	96.9	-151.49072265625	-39.3611526489258	-52.0945739746094	152076.5	0.68188206354777	0.883922557036082	0.1538	0.1166	1
0.001	0.55	99.45	-151.49072265625	-39.3611526489258	-52.0945739746094	152076.5	0.68188206354777	0.883922557036082	0.1538	0.1166	1
0.001	1.76	98.24	-151.49072265625	-39.3611526489258	-52.0945739746094	152076.5	0.68188206354777	0.883922557036082	0.1538	0.1166	1
0.001	1.19	98.81	-151.49072265625	-39.3611526489258	-52.0945739746094	152076.5	0.68188206354777	0.883922557036082	0.1538	0.1166	1
0.001	0.52	99.48	-151.49072265625	-39.3611526489258	-52.0945739746094	152076.5	0.68188206354777	0.883922557036082	0.1538	0.1166	0
0.001	10.78	89.22	-151.49072265625	-39.3611526489258	-52.0945739746094	152076.5	0.68188206354777	0.883922557036082	0.1538	0.1166	0
0.001	2.71	97.29	-151.49072265625	-39.3611526489258	-52.0945739746094	152076.5	0.68188206354777	0.883922557036082	0.1538	0.1166	0
0.001	3.23	96.77	-151.49072265625	-39.3611526489258	-52.0945739746094	152076.5	0.68188206354777	0.883922557036082	0.1538	0.1166	0
0.001	2.83	97.17	-151.49072265625	-39.3611526489258	-52.0945739746094	152076.5	0.68188206354777	0.883922557036082	0.1538	0.1166	1
0.001	2.89	97.11	-151.49072265625	-39.3611526489258	-52.0945739746094	152076.5	0.68188206354777	0.883922557036082	0.1538	0.1166	0
0.001	1.22	98.78	-151.49072265625	-39.3611526489258	-52.0945739746094	152076.5	0.68188206354777	0.883922557036082	0.1538	0.1166	1
0.001	6.8	93.2	-151.160583496094	-38.8189239501953	-51.6214752197266	152291.234375	0.686337878306707	0.908796946207682	0.1538	0.1166	0
0.001	3.39	96.61	-191.630310058594	-115.940093994141	73.4808044433594	2218.58081054688	0.854714532693227	0.801886488993963	0.01803	0.1967	0
0.03	99	0.97	-85.5272598266602	1.2186279296875	-4.34359741210938	147522.5	0.878313461939494	0.921698917945226	0.2338	0.2596	1
0.17	51.45	48.38	-125.979164123535	-37.4015197753906	356.572570800781	22962.5546875	0.639496743679047	0.66601155201594	0.1582	0.4769	0
11.98	79.36	8.65	-74.2878875732422	6.22256469726562	285.183532714844	16117.5185546875	0.891173372666041	0.594020922978719	0.1795	0.5969	0
0.14	97.46	2.4	-87.4671936035156	-0.472724914550781	-6.66561126708984	163423.84375	0.775042474269867	0.74797988931338	0.2243	0.2473	1
4.09	94.98	0.93	-89.8265609741211	4.35625457763672	-2.05698394775391	155913.59375	0.699645320574443	0.862728069225947	0.2102	0.2495	0
0.001	7.48	92.52	-93.7140274047852	-12.1123809814453	306.424621582031	13456.787109375	1.06757771968842	0.581640203793844	0.1914	0.4216	0
0.05	7.4	92.55	-139.989822387695	-56.5483322143555	281.122924804688	20561.142578125	1.0153776605924	0.611164589722951	0.1629	0.3412	1
0.001	13.07	86.93	-145.450637817383	-58.9139175415039	310.003173828125	21484.921875	0.801933884620667	0.637170811494192	0.1582	0.4769	1
0.001	89.05	10.95	-70	14.8247985839844	341.113555908203	14280.4521484375	1.33860997358958	0.499321341514587	0.1845	0.5769	0
0.02	33.28	66.71	-112.663238525391	-34.4788208007812	193.019744873047	7211.2734375	1.80383519331614	0.543631176153819	0.1799	0.8156	0
0.001	17.02	82.98	-65.6613464355469	11.2531051635742	215.578979492188	7249.1376953125	1.26102793216705	0.460332572460175	0.1799	0.8156	1
0.001	5.42	94.58	-119.571914672852	-42.7319641113281	165.246505737305	1415.86499023438	0.959543287754059	0.445760905742645	0.1798	0.4727	1
0.001	29.01	70.99	-117.13712310791	-39.8121948242188	179.681091308594	6579.4951171875	1.63269861539205	0.547181248664856	0.1914	0.5012	0
12.58	81.88	5.53	-46.8433113098145	30.4233055114746	248.504776000977	11319.8154296875	1.67592219511668	0.544949730237325	0.1914	0.5012	0
0.12	98.8	1.07	-58.343017578125	24.5134963989258	325.979949951172	31129.466796875	1.02505071957906	0.505825807650884	0.2181	0.6754	0
0.06	74.46	25.48	-109.242309570312	-4.56313323974609	-16.2615585327148	138701.078125	0.770091265439987	0.974568525950114	0.1882	0.2151	0
0.02	55.89	44.09	-108.095329284668	-0.899307250976562	-13.3719329833984	141678	0.693393409252167	1.0105490287145	0.1793	0.194	0
0.001	22.02	77.98	-138.971481323242	-30.9574432373047	-41.5709915161133	152633.46875	0.785808473825455	0.961502641439438	0.1658	0.1683	0
1.01	77.74	21.25	-107.519340515137	-1.57756805419922	-13.5263519287109	141101.34375	0.683905780315399	1.00398868322372	0.1793	0.194	0
0.1	63.79	36.11	-114.819786071777	-8.90949249267578	-24.2485275268555	113354.8203125	0.688861846923828	1.02916033069293	0.1916	0.1764	0
0.01	32.27	67.72	-128.732727050781	-19.5156326293945	-35.4524002075195	125787.1484375	0.599725921948751	0.808842738469442	0.1756	0.1422	0
0.65	97.59	1.76	-95.7664642333984	4.04231262207031	-7.85030364990234	116508.9140625	0.904462099075317	1.13381282488505	0.2114	0.2378	1
0.7	98.32	0.98	-84.5822677612305	10.8259811401367	1.46910858154297	106743.4765625	1.11472237110138	1.20362482468287	0.2318	0.2778	0
2.09	97.67	0.24	-76.301872253418	16.507926940918	8.68801116943359	117207.625	0.854861319065094	1.13546739021937	0.2339	0.2848	1
0.58	99.18	0.24	-75.7978973388672	18.1386032104492	9.73555755615234	107805.6875	2.29237647851308	1.26724968353907	0.2438	0.2985	1
0.46	99.35	0.2	-77.7868423461914	16.7875366210938	8.03755187988281	121431.5234375	0.878014405568441	1.16001842419306	0.2339	0.2848	0
0.37	99.31	0.32	-80.452033996582	15.0676651000977	6.06418609619141	126452.0703125	0.859505871931712	1.16968814531962	0.2248	0.2766	1
0.001	83.48	16.52	-119.501167297363	-16.5360412597656	-22.634635925293	162936.46875	0.780676404635111	0.95890078941981	0.1745	0.2126	0
0.13	99.76	0.11	-141.132186889648	481.374450683594	859.055786132812	92567.25	0.690805514653524	1.27239586909612	0.2021	0.1673	0
0.03	98.79	1.18	-137.325820922852	194.836349487305	735.455810546875	51151.80078125	0.635090202093124	1.09222050507863	0.2504	0.3011	1
0.03	94.67	5.3	-127.641174316406	87.3514251708984	688.411926269531	29206.3828125	0.704775452613831	0.941029270490011	0.2095	0.3453	0
42.67	56.7	0.63	-131.962890625	244.121612548828	776.932983398438	51625.23046875	0.483874499797821	1.13832263151805	0.2664	0.3578	0
27.17	72.69	0.13	-125.216697692871	452.191558837891	867.616760253906	72755.375	0.475029796361923	1.22736221551895	0.2965	0.3602	0
26.91	73	0.09	-131.149032592773	552.522827148438	899.238525390625	84628.3515625	0.529855400323868	1.19275017579397	0.2051	0.0682	0
0.05	99.2	0.75	-136.50959777832	297.835388183594	800.912475585938	58300.1640625	0.704554200172424	1.13936334848404	0.2965	0.3695	1
0.36	98.63	1.01	-129.412887573242	149.987258911133	731.633178710938	39638.078125	0.717138141393661	1.10462089379628	0.234	0.3365	0
1.77	96.89	1.34	-131.800155639648	154.486312866211	728.269653320312	40322.53515625	0.700601398944855	1.04331533114115	0.234	0.3365	1
0.02	78.71	21.28	-169.929977416992	154.998794555664	686.563842773438	61134.9453125	1.80953618884087	1.0844359199206	0.2068	0.2377	0
0.001	73.54	26.45	-171.002487182617	210.827835083008	717.94775390625	65922.15625	0.606761087973913	1.09255208571752	0.2265	0.2615	0
0.04	97.67	2.29	-75.9531173706055	11.1126556396484	386.612976074219	24268.80859375	0.952772637208303	0.519999712705612	0.1843	0.5499	0
0.001	81.34	18.66	-84.9392013549805	-5.62669372558594	249.517822265625	10328.1474609375	1.02769724527995	0.627616514762243	0.232	0.4568	0
1.13	75.81	23.06	-102.27368927002	-22.643440246582	237.413269042969	8989.392578125	0.926981747150421	0.631459166606267	0.1629	0.6252	1
0.001	68.29	31.71	-153.22721862793	-74.0751342773438	175.957565307617	4838.53173828125	0.906829953193665	0.591043521960576	0.232	0.4568	1
0.001	98.74	1.26	-59.537410736084	20.2993049621582	293.49951171875	23974.201171875	1.28872402509054	0.481652488311132	0.263	0.7776	0
1.84	97.64	0.52	-63.0520935058594	7.65903472900391	154.190658569336	11697.423828125	1.28047166268031	0.661714573701223	0.1944	1.457	0
0.001	28.19	71.81	-99.4874496459961	-31.8611907958984	94.9452438354492	13312.943359375	1.46758317947388	0.849417130152384	0.1944	1.457	1
0.03	90.61	9.36	-94.0971908569336	-24.7926864624023	108.420433044434	2556.30639648438	0.903126080830892	0.468779325485229	0.1858	0.8056	1
0.001	92.52	7.48	-65.9104309082031	9.30420684814453	182.237319946289	2267.52490234375	0.940173506736755	0.443817019462585	0.1944	0.8351	0
0.07	15.61	84.33	-145.461212158203	-35.2293243408203	-39.3221817016602	178932.75	0.617566948135694	0.836920549472173	0.1339	0.1431	0
0.001	29.08	70.92	-131.059524536133	-25.3225784301758	-24.1496734619141	187661.796875	0.575557703773181	0.914537201325099	0.1455	0.172	0
0.001	62.65	37.35	-97.0376434326172	-17.3292236328125	346.217346191406	2861.1005859375	0.952517072359721	0.497585306564967	0.1416	0.2761	0
85.4	14.27	0.33	-39.961353302002	38.6321601867676	385.757141113281	2386.86401367188	1.03855260213216	0.441548188527425	0.1416	0.2761	0
29.7	68.64	1.66	-51.8146324157715	26.0112953186035	360.038543701172	3149.19384765625	0.893871486186981	0.464795966943105	0.1416	0.2761	0
0.46	97.25	2.29	-42.3523406982422	32.335578918457	307.037902832031	1550.98999023438	0.768236418565114	0.715059538682302	0.1416	0.2946	1
0.03	75.91	24.06	-108.37622833252	-21.6982879638672	346.996520996094	17906.462890625	0.832990487416585	0.607940912246704	0.1582	0.4769	1
82.46	14.79	2.75	-34.1398086547852	45.0845031738281	302.423370361328	8325.8935546875	1.34806497891744	0.522453049818675	0.1579	0.5436	1
12.99	87.01	0.001	-91.6087188720703	3.71605682373047	-1.96033477783203	161249.53125	0.784037272135417	0.842954605817795	0.2033	0.2381	0
0.01	98.7	1.29	-88.288444519043	11.8162689208984	22.9718780517578	213038.53125	0.820427079995473	0.791106631358465	0.1459	0.2403	1
0.06	99.08	0.85	-91.3389053344727	8.54946899414062	22.199592590332	221266.3125	0.620686650276184	0.771270533402761	0.1487	0.2956	0
0.02	97.87	2.11	-97.4317169189453	5.54353332519531	17.2300796508789	219307.546875	0.580153991778692	0.78483709692955	0.1388	0.2956	0
0.83	9.69	89.48	-125.475128173828	-50.8437423706055	179.944671630859	5919.18994140625	1.07592447598775	0.552822858095169	0.1632	0.4727	0
1.45	21.78	76.77	-135.533782958984	-60.5082931518555	158.348419189453	4088.66723632812	1.14377911885579	0.609043180942535	0.1632	0.4727	0
0.001	4.15	95.85	-89.0272750854492	-11.9416580200195	152.380310058594	4767.6572265625	0.851099034150442	0.53814622759819	0.1049	0.5154	1
41.69	57.53	0.79	-21.8775291442871	54.1313896179199	244.565277099609	1870.11193847656	0.904287060101827	0.414604167143504	0.2929	0.4014	0
11.26	82.36	6.38	-70.4976577758789	7.44355773925781	237.289367675781	4258.69873046875	1.09376603364944	0.537243207295736	0.232	0.4568	0
0.001	24.51	75.49	-89.6282806396484	-8.51858520507812	307.433471679688	11404.591796875	1.09220323959986	0.555790980656942	0.1914	0.4216	0
0.1	67.07	32.84	-115.819664001465	-34.5045700073242	254.865234375	13482.4951171875	0.864857832590739	0.603676557540894	0.1795	0.5969	0
12.22	85.4	2.37	-101.97004699707	2.84696197509766	12.5060806274414	215507.171875	0.775766968727112	0.831545462210973	0.1341	0.237	0
0.08	98.53	1.38	-97.3697814941406	6.69033050537109	17.8608169555664	219529.796875	0.860481590032578	0.774722178777059	0.1388	0.2956	0
0.27	85.56	14.17	-108.321876525879	-0.00730133056640625	5.85884857177734	209254.890625	0.805755913257599	0.874550461769104	0.1293	0.1965	0
0.63	99.05	0.32	-53.1620864868164	13.0202102661133	33.7803039550781	12588.29296875	0.666878372430801	0.941008428732554	0.1611	0.4634	1
28.94	69.05	2.02	-44.6893157958984	27.8621673583984	42.1768493652344	4985.37060546875	0.890144228935242	0.730500251054764	0.212	0.446	0
0.26	41.73	58.02	-167.933242797852	-81.2600479125977	315.3544921875	26953.58984375	1.08455810944239	0.629569172859192	0.1497	0.1571	0
0.001	48.55	51.45	-97.7475662231445	-17.9467086791992	238.954498291016	14083.404296875	1.30922941366831	0.536141713460286	0.1917	0.6146	1
0.02	98.57	1.41	-68.1420440673828	15.1600494384766	323.010498046875	26701.19140625	1.13985619942347	0.519896119832993	0.2181	0.6754	1
0.07	99.08	0.86	-85.1645965576172	6.34114837646484	0.0305938720703125	152863.1875	0.724658230940501	0.885033090909322	0.2194	0.2511	1
0.22	64.13	35.65	-121.156463623047	-16.8970565795898	-12.6670379638672	194969.546875	0.746632913748423	0.862076103687286	0.1455	0.1973	0
0.06	61.88	38.07	-122.587730407715	-12.1754150390625	-8.76209259033203	205145.453125	0.686349540948868	0.771009882291158	0.1293	0.1965	1
0.04	53.72	46.24	-124.687049865723	-12.939453125	-8.46678924560547	212788.890625	0.642181158065796	0.791417062282562	0.1265	0.1963	0
0.04	66.86	33.1	-102.43603515625	-30.8890151977539	-15.3075103759766	11353.3994140625	0.584738478064537	0.896244525909424	0.212	0.446	1
79.15	20.83	0.02	-21.934103012085	43.119026184082	63.5559616088867	1548.11975097656	1.03969736893972	0.705521802107493	0.1611	0.8967	0
0.17	99.61	0.22	-126.614120483398	418.170532226562	851.775390625	112973.6328125	0.36750794450442	1.2673765818278	0.2165	0.2394	0
6.01	93.86	0.13	-141.836944580078	531.155883789062	880.217163085938	104533.0390625	0.429210772116979	1.22916219631831	0.2084	0.1966	1
0.06	99.7	0.24	-135.554611206055	433.600402832031	843.788330078125	96464.9140625	0.520889411369959	1.20861450831095	0.2277	0.2445	1
0.02	62.57	37.41	-122.504264831543	-11.7859725952148	-5.57408142089844	216702.5	0.594139615694682	0.782856951157252	0.1265	0.2033	0
0.001	86.78	13.22	-85.0531158447266	-16.2510604858398	1.97817230224609	12029.75	0.618238185842832	0.76713752746582	0.1611	0.4634	0
0.83	84.58	14.59	-72.2024917602539	-3.93770599365234	16.2576751708984	23700.8203125	0.853053450584412	0.824886361757914	0.1564	0.3261	0
2.28	28.74	68.97	-132.110458374023	-50.1372299194336	251.096542358398	17097.703125	0.943383852640788	0.595991134643555	0.1795	0.5969	0
0.03	2.22	97.75	-116.880546569824	-34.3996200561523	288.2353515625	18099.439453125	1.24057062466939	0.613326728343964	0.1629	0.3412	0
0.04	73.72	26.24	-169.361953735352	42.0906982421875	604.243225097656	64176.98828125	0.87700899442037	0.983913799126943	0.1686	0.2498	0
0.03	65.39	34.58	-169.677932739258	41.3825531005859	604.012756347656	64513.59375	0.611771434545517	1.02346193790436	0.1686	0.2498	1
0.001	73.6	26.4	-82.0395431518555	-16.8224105834961	7.07463073730469	27021.939453125	1.07142800092697	0.767030596733093	0.1483	0.4136	0
0.001	86.88	13.12	-72.9392395019531	-3.56154632568359	14.9465255737305	19285.046875	0.970393598079681	0.968546271324158	0.1611	0.4634	1
0.001	84.5	15.5	-91.0802612304688	-20.17431640625	-3.67597198486328	14291.2578125	0.668948406974475	0.755617876847585	0.1785	0.4293	0
31.02	67.36	1.61	-49.3656425476074	24.0866737365723	37.7759056091309	6396.1962890625	0.729000955820084	0.721497039000193	0.2157	0.446	0
0.001	26.85	73.15	-140.192245483398	-53.2974243164062	319.400451660156	21013.734375	0.682548224925995	0.614977935949961	0.1582	0.4769	0
5.71	93.7	0.59	-117.487258911133	69.3161926269531	655.367553710938	71426.4453125	0.619482378164927	1.10249624649684	0.1543	0.2791	0
0.001	7.18	92.82	-71.9446029663086	3.15684509277344	204.877166748047	6890.2626953125	0.872704803943634	0.697178602218628	0.1632	0.4727	1
0.001	0.001	0.001	-31.247615814209	45.208438873291	200.494201660156	914.30419921875	0.785632610321045	0.386357148488363	0.1049	0.5154	1
0.13	97.99	1.88	-72.4607925415039	-3.29793548583984	16.2664794921875	25649.55859375	1.74754494428635	0.787846227486928	0.1564	0.3261	1
0.1	99.35	0.55	-78.4083480834961	13.2136840820312	6.07364654541016	123453.71875	0.886543015638987	1.06059966484706	0.2499	0.3247	1
0.13	99.6	0.27	-142.318252563477	431.560607910156	837.597778320312	88626.5234375	0.631618638833364	1.18892161051432	0.2332	0.243	1
0.001	0.001	0.001	-74.3026733398438	11.7257385253906	377.353790283203	37456.06640625	1.03693381945292	0.638451218605042	0.1808	0.4693	0
95.14	4.83	0.03	-22.6062145233154	65.6702194213867	438.477142333984	4644.212890625	1.48277521133423	0.472065726915995	0.1901	0.7288	1
0.001	84.7	15.3	-72.44287109375	13.3427505493164	351.161743164062	8268.455078125	1.19955758253733	0.490835229555766	0.1901	0.7288	0
0.001	0.001	0.001	-76.6830139160156	5.90182495117188	300.424865722656	18159.767578125	1.29532537857691	0.496835500001907	0.1944	0.6108	1
0.001	0.001	0.001	-79.8677749633789	1.26472473144531	277.191741943359	16671.181640625	1.31574026743571	0.482650478680929	0.1917	0.6146	1
0.001	0.001	0.001	-51.3289947509766	24.0275192260742	301.211791992188	7595.3837890625	0.791463832060496	0.57508459687233	0.1416	0.2946	1
0.001	87.08	12.92	-114.100807189941	-39.4344177246094	233.843627929688	3358.81860351562	0.909389515717824	0.531529366970062	0.1416	0.2946	0
0.001	56.92	43.08	-75.8562774658203	-4.89641571044922	13.220085144043	28709.78515625	0.811461587746938	0.699860433737437	0.1711	0.411	0
0.15	99.19	0.66	-60.9070129394531	11.4367904663086	27.836799621582	25892.6015625	0.851624796787898	0.801188747088114	0.1711	0.411	0
0.74	98.9	0.36	-82.7344818115234	6.92047882080078	1.06953430175781	114171.1484375	0.810472349325816	1.13505093256632	0.2524	0.3158	0
0.06	99.58	0.36	-74.7748718261719	14.5771789550781	8.61722564697266	125192.140625	0.9412828485171	1.03721218307813	0.2499	0.3321	1
0.05	99.52	0.43	-46.7432899475098	29.5594367980957	238.331207275391	18804.38671875	1.5381113688151	0.484764178593953	0.3118	1.111	0
0.001	97.82	2.18	-59.1008338928223	20.714427947998	264.8291015625	19610.666015625	1.1908403635025	0.468424667914708	0.259	0.75	0
0.39	99.15	0.46	-56.1086235046387	23.9219245910645	286.804931640625	28357.65234375	1.20857538779577	0.485405882199605	0.263	0.7776	0
0.001	94.21	5.79	-121.85912322998	-43.3445892333984	299.740600585938	9061.0625	1.06193608045578	0.616374512513479	0.1416	0.2761	1
6.61	83.81	9.58	-86.3412551879883	-6.62518310546875	353.425231933594	6250.9775390625	0.969123681386312	0.567784061034521	0.1416	0.2761	0
0.001	94.63	5.37	-101.27751159668	-17.4551696777344	389.625732421875	17844.470703125	1.12666036685308	0.759249826272329	0.1557	0.1525	0
3.13	92.69	4.18	-160.463241577148	-75.0861358642578	373.355224609375	7320.65478515625	1.78354664643606	0.602333168188731	0.2263	0.3299	0
43.75	55.25	1	-78.7820358276367	4.64346313476562	427.565734863281	4988.96826171875	1.20320278406143	0.500086575746536	0.1906	0.2655	0
0.06	76.73	23.21	-114.114234924316	-31.5942916870117	365.859802246094	10419.1806640625	1.25683935483297	0.722821156183879	0.1906	0.2161	1
0.65	88.53	10.83	-104.509880065918	0.964622497558594	7.90494537353516	206822.046875	0.741214334964752	0.811216215292613	0.1331	0.1955	1
0.001	20.24	79.76	-139.142715454102	-29.7563095092773	-30.4319000244141	188151.640625	0.6670241355896	0.867240448792776	0.1339	0.1431	1
73.61	25.61	0.78	-77.6972274780273	6.35057830810547	443.078887939453	4327.74072265625	0.902123212814331	0.593729227781296	0.2263	0.3299	1
14.81	74.33	10.85	-135.563095092773	-50.2413558959961	394.886840820312	8332.25	0.989589472611745	0.606542666753133	0.1906	0.2655	0
11.66	82.17	6.17	-79.7468032836914	3.63435363769531	420.910949707031	7616.8525390625	1.29839062690735	0.602470417817434	0.1906	0.2655	0
0.3	93.06	6.65	-104.71900177002	-0.467903137207031	7.98135375976562	209934.109375	0.644299695889155	0.856733461221059	0.1341	0.237	1
0.01	70.96	29.03	-121.778861999512	-14.0955276489258	-10.2159423828125	200106.453125	0.600898881753286	0.946966201066971	0.1331	0.1955	1
0.05	93.32	6.63	-168.388107299805	-83.5021133422852	370.689697265625	9840.2001953125	2.82753459612528	0.717764516671499	0.2263	0.3299	1
22.07	75.95	1.98	-90.1431732177734	-14.1023330688477	358.060485839844	6441.70458984375	1.70475053787231	0.640633006890615	0.2882	0.2943	0
0.99	64.31	34.7	-140.877059936523	-25.2793579101562	-29.3086090087891	191437.40625	0.60287203391393	0.838861346244812	0.1284	0.1571	1
0.05	49.01	50.94	-141.67561340332	-26.5265655517578	-30.3885116577148	190807.875	0.544792289535205	0.851790646711985	0.1284	0.1571	0
0.91	31.66	67.42	-131.607803344727	-17.8155136108398	-18.911506652832	197027.921875	0.523691232005755	0.771633744239807	0.1284	0.1571	0
0.24	51.9	47.86	-130.59211730957	-19.554313659668	-17.3989639282227	201899.5	0.800989011923472	0.787317484617233	0.1293	0.1655	0
0.001	47.24	52.76	-132.102081298828	-21.7843551635742	-19.8257751464844	199296.03125	1.55776906013489	0.815584679444631	0.1293	0.1655	1
0.001	19.41	80.59	-140.478286743164	-31.2728729248047	-32.2501602172852	186868.921875	0.617946043610573	0.895598143339157	0.1339	0.1431	0
16.09	45.09	38.83	-118.337371826172	-30.8078994750977	385.364776611328	20120.50390625	0.913544813791911	0.729731976985931	0.1613	0.1689	0
55.33	43.34	1.33	-24.5691967010498	54.1861343383789	381.969818115234	11965.828125	1.05264594157537	0.62784347931544	0.1971	0.4352	0
0.27	55.88	43.85	-152.23844909668	-70.5679626464844	375.615905761719	4814.24267578125	1.14058969418208	0.774607201417287	0.265	0.1842	1
6.65	71.09	22.26	-87.8391494750977	-12.3859405517578	270.701110839844	14083.646484375	0.870658993721008	0.666519323984782	0.1498	0.3258	0
5.57	92.47	1.95	-91.8168640136719	-15.9734954833984	285.364440917969	14238.4306640625	1.18250073989232	0.708686272303263	0.3991	0.3553	1
54.06	41.69	4.26	-98.91064453125	-19.3659896850586	376.269805908203	8380.6083984375	1.20058290163676	0.723702847957611	0.2882	0.1445	1
25.22	71.55	3.23	-33.4998970031738	47.0499000549316	482.601715087891	8391.01953125	1.2214479247729	0.739439964294434	0.265	0.1842	1
19.14	71.42	9.44	-93.3046493530273	-8.04750061035156	433.973175048828	10282.8359375	1.03598856925964	0.629226952791214	0.1906	0.2655	0
0.001	60.03	39.97	-97.20751953125	-19.1029052734375	274.458282470703	4541.6328125	0.953326324621836	0.440897504488627	0.1971	0.4352	0
0.02	68.53	31.45	-103.79076385498	-31.8388671875	-16.5592498779297	11779.525390625	1.34304851293564	0.740534514188766	0.212	0.446	0
81.45	16.09	2.46	-38.2795372009277	39.7520866394043	49.8293037414551	5665.341796875	0.979381461938222	0.81505956252416	0.2157	0.3269	0
0.28	78.5	21.22	-137.989517211914	-61.401008605957	-49.6480255126953	11607.9453125	0.930116176605225	0.954295535882314	0.212	0.2803	0
0.001	81.33	18.67	-89.5270614624023	-13.8776245117188	-0.937934875488281	18161.150390625	0.762994915246964	0.944537699222565	0.212	0.2803	0
0.001	91.61	8.39	-72.6279907226562	-0.427009582519531	16.7717208862305	31741.5546875	0.722712993621826	0.721325914065043	0.1711	0.411	1
0.17	93.06	6.76	-75.6151351928711	2.40494537353516	13.8154296875	22612.171875	1.02099135518074	0.930554449558258	0.1738	0.2571	0
46.39	53.61	0.001	-38.2795372009277	39.7520866394043	49.8293037414551	5665.341796875	0.979381461938222	0.81505956252416	0.2157	0.3269	0
24.34	75.61	0.05	-36.3017082214355	30.949779510498	49.7686195373535	4468.6337890625	1.19182835022608	0.78110604484876	0.1634	0.8967	1
0.001	70.86	29.14	-90.285514831543	-26.4405746459961	-3.02991485595703	16839.849609375	0.86238569021225	0.846090257167816	0.1533	0.8876	1
0.01	98.67	1.32	-99.547248840332	1.06613159179688	10.6881332397461	208332.34375	0.890988747278849	0.785625984271367	0.1459	0.2403	1
0.03	99.26	0.71	-88.8533020019531	9.36138916015625	23.6508941650391	221418.578125	1.91405906279882	0.703792572021484	0.1487	0.2956	0
0.03	99.26	0.71	-100.774238586426	-4.12451171875	11.5741348266602	224433.21875	0.73943030834198	0.80677209297816	0.1538	0.3799	0
0.08	98.79	1.13	-87.2857818603516	12.5032196044922	24.210319519043	214527.3125	0.82209442059199	1.22370111942291	0.1487	0.2956	0
6.06	33.72	60.22	-16.9094009399414	31.8488731384277	67.6669692993164	2443.2060546875	1.48030014336109	0.683845221996307	0	0.2684	1
47.14	16.89	35.96	-23.4665832519531	31.2872314453125	67.4308471679688	2926.50512695312	1.8151973883311	0.782554586728414	0.08013	0.6834	1
4.47	78.89	16.64	-89.7323226928711	-5.80181884765625	409.543487548828	12629.322265625	1.26852917671204	0.726626177628835	0.1565	0.2149	0
0.11	62.43	37.46	-144.857818603516	-62.2044677734375	325.353485107422	22255.037109375	1.1154790520668	0.778923531373342	0.1514	0.1704	0
0.3	83.29	16.41	-69.1279602050781	9.11542510986328	340.364105224609	14379.2021484375	1.05113818248113	0.654700974623362	0.1648	0.4352	0
0.18	86.61	13.21	-110.186714172363	-2.56367492675781	2.81903839111328	205715.625	0.630761235952377	0.848842352628708	0.1331	0.1955	0
0.13	60.24	39.62	-128.194931030273	-15.2324447631836	-13.3863296508789	205741.46875	1.43658016125361	0.725604832172394	0.127	0.1803	0
43.39	53.92	2.69	-78.9364700317383	-1.72021484375	387.781219482422	12080.5166015625	1.32987644275029	0.683531681696574	0.2882	0.214	1
40.16	51.2	8.64	-25.7390670776367	52.4707717895508	445.808135986328	12603.1787109375	1.67801300684611	0.758204877376556	0.2882	0.1445	1
45.05	54.53	0.42	-32.9245948791504	18.9225730895996	51.3367195129395	8908.15234375	1.94170022010803	0.652492632468542	0.05768	0.332	1
0.19	94.07	5.75	-16.082691192627	39.4363594055176	87.9606781005859	3562.31079101562	1.63243514299393	0.749519328276316	0.102	0.8058	0
0.2	60.55	39.25	-31.6246681213379	24.1754112243652	66.9296112060547	8251.8544921875	1.07346558570862	1.14754750331243	0.09446	0.6834	0
4.09	95.88	0.03	-46.8505783081055	14.3870811462402	46.5484771728516	20823.4453125	0.609731465578079	0.840879718462626	0.1165	0.4817	0
24.89	75.04	0.07	-39.6114120483398	42.8494415283203	407.399353027344	18103.87109375	1.0498664577802	0.618483503659566	0.1648	0.3974	1
11.46	34.77	53.77	-93.4061431884766	-16.3640899658203	301.339050292969	12088.423828125	0.988506337006887	0.669425169626872	0.1648	0.4352	0
0.55	99.33	0.13	-60.8309555053711	14.3517761230469	285.739440917969	6951.0771484375	1.2346086303393	0.571589291095734	0.1416	0.2946	1
7.34	92.66	0.001	-56.5108413696289	22.2893676757812	432.728302001953	10585.7626953125	1.71974182128906	0.702348152796427	0.2882	0.214	0
0.001	78.12	21.88	-48.0442810058594	8.41304397583008	41.59716796875	9778.6787109375	0.881950934727987	0.847110033035278	0.09997	0.4817	0
0.001	17.62	82.38	-199.449111938477	-120.296493530273	229.291122436523	14415.9296875	1.11703326304754	0.740655601024628	0.1648	0.4352	0
0.01	70.35	29.64	-85.3144149780273	-7.46031188964844	326.025665283203	5826.8876953125	1.02935437361399	0.532178352276484	0.1416	0.2761	1
0.13	41.59	58.29	-125.648902893066	-38.4417877197266	393.081024169922	15786.498046875	0.834341843922933	0.805032352606455	0.1557	0.1525	0
8.06	91.86	0.08	-25.1148815155029	33.8550415039062	59.9077377319336	7284.349609375	1.28517240285873	0.64145682255427	0.131	0.6105	0
17.21	55.17	27.62	-121.19026184082	-39.7159118652344	402.647888183594	9587.3662109375	0.909171581268311	0.72279038031896	0.265	0.1842	1
0.57	57.31	42.13	-35.6108703613281	39.156135559082	240.286590576172	2372.64477539062	0.810902218023936	0.48435515165329	0.06995	0.2946	0
26.92	70.49	2.59	-120.809112548828	-42.5177307128906	-32.3336944580078	9879	0.765478094418844	0.955162644386292	0.2147	0.2803	0
36.61	63.23	0.16	-52.358024597168	22.7837448120117	35.2339324951172	6858.3798828125	0.838651776313782	0.890388935804367	0.2157	0.446	1
0.001	30.34	69.66	-1294.52575683594	-312.630310058594	-193.517456054688	110329.9765625	0.303339784344037	1.0381817817688	0.04378	1.228e-07	0
0.001	3.71	96.29	-1687.88354492188	-628.05126953125	-568.036865234375	115849.375	0.331209073464076	0.948148270448049	0.04241	3.78e-08	1
18.84	71.07	10.09	-124.316375732422	-41.5864334106445	399.857940673828	8561.91796875	0.93577899535497	0.675743957360586	0.2191	0.3654	0
0.001	77.01	22.99	-166.370635986328	-81.4504928588867	373.547943115234	10162.33984375	1.1132222811381	0.710374345382055	0.2263	0.3299	0
1.76	79.73	18.51	-172.347198486328	-91.0228805541992	333.409973144531	3641.34301757812	1.00238635142644	0.64375701546669	0.251	0.1802	0
1.23	98.36	0.41	-143.179794311523	618.229675292969	899.414916992188	94640.5390625	0.521989087263743	1.22174485524495	0.1825	0.2841	0
0.05	99.91	0.05	-150.220245361328	606.078002929688	890.355346679688	93501.171875	0.397421956062317	1.09539178013802	0.1514	0.2833	1
70.71	27.78	1.5	-70.8622741699219	0.922225952148438	16.097785949707	8891.51953125	0.841863572597504	0.798045456409454	0.212	0.446	0
0.001	86.94	13.06	-86.1812362670898	-16.4199676513672	0.853958129882812	11408.0185546875	0.68948354323705	0.715890884399414	0.1785	0.4293	0
0.001	54.55	45.45	-87.9705276489258	-23.5017395019531	-0.155494689941406	19870.5078125	0.978701035181681	0.860441207885742	0.1533	0.8876	0
0.001	1.55	98.45	-1799.7314453125	-680.992553710938	-667.960205078125	121732.4609375	0.387127707401911	1.01073968410492	0.04241	3.78e-08	0
0.001	53.84	46.16	-1530.81066894531	-335.328857421875	-386.553955078125	133483.203125	0.348182151714961	0.990955928961436	0.0491	2.913e-08	0
0.001	2.46	97.54	-1607.5576171875	-362.195922851562	-454.199951171875	137357.125	0.335679630438487	1.01231779654821	0.05091	1.749e-08	0
0.001	42.75	57.25	-1344.14172363281	-136.95068359375	-209.237915039062	136432.984375	0.338532492518425	0.976919651031494	0.06145	2.147e-07	1
45.34	53.61	1.05	-46.6238327026367	29.507453918457	41.4126510620117	8660.36328125	0.950679779052734	0.882028798262278	0.2157	0.446	0
12.47	80.7	6.84	-70.5420379638672	0.0479736328125	15.9958724975586	5763.767578125	0.860944598913193	0.676526387532552	0.1889	0.4634	0
2.15	92.82	5.04	-70.5420379638672	0.0479736328125	15.9958724975586	5763.767578125	0.860944598913193	0.676526387532552	0.1889	0.4634	1
0.35	2.44	97.2	-532.041198730469	597.546813964844	565.464538574219	129254.1953125	0.311010926961899	0.924624482790629	0.07601	2.162e-05	0
1	6.22	92.78	-301.856903076172	712.988525390625	770.826538085938	117918.84375	0.268996775150299	1.03167621294657	0.09978	0.03692	0
0.2	4.12	95.68	-693.113586425781	377.429016113281	424.722106933594	121879.2265625	0.324700425068537	1.02526440223058	0.07274	2.228e-05	0
0.15	99.06	0.79	-62.9308738708496	8.59678268432617	25.6587715148926	24778.822265625	0.739628911018372	0.826045910517375	0.1711	0.411	0
1.11	59.72	39.17	-1231.50280761719	-31.2271728515625	-117.060913085938	136719.125	0.216424226760864	0.969868103663127	0.07601	2.162e-05	0
0.001	3.55	96.45	-675.526000976562	450.760131835938	435.008544921875	128365.8515625	2.17023428281148	1.00108422835668	0.07566	4.699e-05	0
9.91	74.31	15.77	-241.422302246094	699.463317871094	810.441345214844	111946.1484375	0.452773238221804	1.0483357111613	0.09978	0.03692	0
0.001	99.66	0.34	-198.397644042969	686.512939453125	849.191711425781	106417.34375	0.385917544364929	1.1104551355044	0.1178	0.1205	0
63.35	36.56	0.09	-26.5693798065186	38.7771759033203	59.2958679199219	4576.60009765625	1.96740466356277	0.61332505941391	0.1611	0.8967	0
0.02	97.06	2.91	-85.071907043457	-14.8239440917969	1.60872650146484	7705.947265625	0.991173446178436	0.778207222620646	0.1889	0.4634	0
0.19	7.01	92.8	-933.32861328125	164.365844726562	190.441528320312	124428.2890625	0.306382397810618	0.959279278914134	0.07274	2.228e-05	0
17.16	80.95	1.89	-54.9639472961426	17.6606483459473	32.0680809020996	7362.7890625	0.73605814576149	0.765235165754954	0.212	0.446	0
0.11	75.04	24.85	-186.160751342773	-109.442390441895	-98.0730514526367	7607.94580078125	0.920019070307414	0.845942785342534	0.2157	0.3269	0
20.54	77.54	1.92	-239.063232421875	716.66748046875	821.68359375	112501.3203125	0.344781299432119	1.04928908745448	0.09978	0.03692	0
23.17	76.29	0.54	-138.593322753906	644.976379394531	898.782531738281	97021.046875	0.882800380388896	1.16798585653305	0.1413	0.2833	1
57.75	41.83	0.41	-171.931137084961	756.306762695312	908.398803710938	108378.125	0.384152978658676	1.06262997786204	0.1111	0.09248	0
0.001	48.25	51.75	-100.921180725098	-27.4969177246094	-13.0638427734375	15908.193359375	0.908868730068207	0.839779913425446	0.1889	0.4293	0
0.001	72.76	27.24	-93.8169860839844	-22.5037841796875	-6.38259124755859	14379.052734375	0.78218200802803	0.802498131990433	0.1785	0.4293	1
0.13	98.29	1.58	-71.6073608398438	-4.75990295410156	15.1388473510742	10736.1552734375	0.663557648658752	0.842594643433889	0.1611	0.4634	1
28.63	67.14	4.22	-84.6929016113281	-5.91959381103516	407.607238769531	8612.5380859375	0.867469310760498	0.708964268366496	0.265	0.1842	0
94.72	4.99	0.29	-98.7709045410156	-20.6438827514648	378.377105712891	3193.37329101562	1.02145963907242	0.760204315185547	0.2719	0.1579	1
0.001	30.39	69.61	-89.9937057495117	-24.765739440918	-1.56913757324219	23128.017578125	0.923594991366068	0.787595669428507	0.1483	0.4136	0
0.001	61.64	38.36	-87.0013656616211	-20.9447021484375	1.69795989990234	24715.3828125	1.31117383639018	0.79667196671168	0.1483	0.4136	0
15.7	77.85	6.45	-177.938003540039	754.025146484375	908.042602539062	108880.9296875	0.393195499976476	1.05257473389308	0.08933	0.009567	1
0.18	99.46	0.36	-146.19270324707	708.367431640625	918.501647949219	102725.7890625	0.589229305585225	1.11337695519129	0.1156	0.0732	0
0.001	82.56	17.44	-85.5339508056641	-15.1868515014648	1.97110748291016	15402.8642578125	0.821371654669444	0.858756105105082	0.1785	0.4293	1
6.69	76.74	16.57	-109.288330078125	-28.19921875	407.280456542969	4064.55688476562	1.11235866943995	0.740253925323486	0.2183	0.1445	0
2.46	64.23	33.31	-125.462882995605	-40.7910079956055	429.070068359375	8728.2841796875	1.11508480707804	0.760384937127431	0.2191	0.3654	1
0.001	81.58	18.42	-81.0646209716797	-0.2742919921875	9.06908416748047	28878.474609375	1.05373722314835	0.903462966283162	0.1738	0.2571	1
78.38	17.3	4.33	-168.04345703125	716.532287597656	900.897216796875	107482.0546875	0.401490896940231	1.12252293030421	0.09358	0.00997	0
13.56	83.94	2.5	-319.535705566406	566.435424804688	757.600402832031	102279.984375	0.405272245407104	1.08997817834218	0.06262	1.606e-06	1
57.71	42.01	0.28	-132.330841064453	610.697143554688	908.10693359375	90698.9921875	0.447864860296249	1.17126400272052	0.1246	0.03741	1
96.73	2.76	0.52	-129.567626953125	592.633666992188	902.3203125	92509.796875	0.393418883283933	1.19540135065715	0.1598	0.2618	0
0.08	96.84	3.08	-101.626274108887	1.86349487304688	11.6416320800781	213386.265625	0.551984548568726	0.799257934093475	0.1341	0.237	1
0.08	77.46	22.46	-114.643623352051	-8.23495483398438	-3.28790283203125	201319.921875	0.676419198513031	0.867149521907171	0.1331	0.1955	0
17.22	82.07	0.71	-60.6983947753906	11.2883682250977	22.7637939453125	11768.810546875	1.9337086280187	0.993085066477458	0.336	0.3869	1
0.82	97.81	1.36	-165.153915405273	-85.5384979248047	-76.3315658569336	13337.8349609375	0.989843547344208	0.8717400431633	0.2149	0.2884	0
0.03	95.08	4.9	-84.2230606079102	-5.01710510253906	5.35438537597656	242375.671875	0.596550146738688	0.690022051334381	0.1455	0.3408	0
0.04	98.73	1.23	-88.5371475219727	5.67449951171875	-1.58298492431641	146807.65625	0.86684113740921	0.986492137114207	0.2102	0.2495	1
0.1	98.21	1.69	-85.9129104614258	0.01995849609375	-5.053466796875	143121.25	0.831248790025711	1.00049262245496	0.2444	0.3127	1
29.59	64.8	5.61	-102.56551361084	-2.10791015625	-9.25741577148438	155252.6875	1.08255141973495	1.15719902515411	0.1911	0.2151	1
0.44	66.61	32.96	-112.430809020996	-5.92546844482422	-20.8064117431641	122600.109375	0.639343321323395	0.981227954228719	0.1889	0.1764	1
0.27	99.16	0.58	-95.5742645263672	3.03583526611328	-1.89556121826172	164770.328125	1.59621797005335	1.02798904975255	0.1993	0.2381	0
0.11	49.1	50.79	-128.65510559082	-23.5926132202148	-31.5618286132812	158326.953125	0.548472379644712	1.02218636870384	0.1741	0.2113	0
0.01	24.26	75.73	-139.553024291992	-32.4609527587891	-40.4779357910156	161396.203125	0.809134840965271	0.972873419523239	0.1658	0.1683	0
0.09	36.89	63.02	-126.111923217773	-16.2076873779297	-33.2186889648438	119742.5546875	0.729912161827087	1.00233684976896	0.179	0.1492	0
3.74	95.38	0.88	-90.8373031616211	5.47193145751953	-1.16037750244141	155621.5	0.830781877040863	0.91001824537913	0.2102	0.2495	0
0.09	98.91	1	-94.9966278076172	-2.322265625	-7.38079833984375	165715	0.730878969033559	0.866643081108729	0.2102	0.2396	0
6.4	89.27	4.33	-90.765983581543	-2.46542358398438	-7.99465179443359	171336.78125	0.654808849096298	0.821247806151708	0.2152	0.2473	0
2.88	96.48	0.63	-82.2001190185547	6.57173919677734	1.03038024902344	120286.3515625	0.852257331212362	1.01754312713941	0.2499	0.3321	0
0.45	98.13	1.42	-86.4952239990234	1.44163513183594	-4.60765075683594	161384.65625	0.840493222077688	0.738185256719589	0.2243	0.2473	1
0.001	99.35	0.65	-92.863037109375	-1.35230255126953	-6.86362457275391	163342.515625	0.692702581485113	0.819967667261759	0.2102	0.2396	0
0.14	99.02	0.84	-76.679328918457	8.90933990478516	4.68863677978516	130435.8359375	0.848263879617055	1.03037649393082	0.2446	0.3315	0
1.08	95.31	3.61	-91.5066680908203	-3.19936370849609	-9.06491851806641	166055.75	0.898350914319356	0.809780438741048	0.2152	0.2473	0
0.13	98.2	1.67	-83.5755767822266	4.62981414794922	-1.24112701416016	145036.921875	0.887796759605408	0.88189035654068	0.2403	0.308	1
1.8	94.38	3.82	-51.4692497253418	13.4431114196777	29.6433525085449	2867.4814453125	4.26519314448039	0.992152412732442	0.3101	0.3454	1
35.71	63.26	1.03	-36.514762878418	33.6622619628906	49.8035583496094	3528.20239257812	1.39043811957041	0.634192585945129	0.1889	0.4634	0
0.1	72.93	26.97	-117.974403381348	-8.45159149169922	-2.43817901611328	212907.546875	0.782423257827759	0.795381993055344	0.1265	0.1963	0
0.17	25.89	73.95	-104.509880065918	0.964622497558594	7.90494537353516	206822.046875	0.741214334964752	0.811216215292613	0.1331	0.1955	1
0.74	93.08	6.18	-97.1148376464844	-27.516960144043	-10.2578048706055	9830.8505859375	0.696955521901449	0.728588918844859	0.1889	0.4634	1
7.23	91.93	0.84	-29.3965892791748	37.3548431396484	56.4214096069336	2543.72045898438	1.03645098209381	0.628208746512731	0.1634	0.8967	0
0.001	22.49	77.51	-90.012077331543	-24.1089630126953	-1.95195770263672	20700.8828125	1.28033725420634	0.81441863377889	0.1483	0.4136	1
0.81	98.78	0.41	-78.984489440918	8.85504150390625	4.28839111328125	110968.734375	0.926229159037272	1.06645720203718	0.2486	0.3247	1
0.33	99.15	0.52	-77.4592742919922	6.60476684570312	3.84030914306641	118103.796875	0.998046457767487	1.09229970971743	0.2351	0.3061	0
0.07	99.62	0.31	-68.0203552246094	18.6760635375977	13.9838485717773	127848.4609375	0.944738070170085	1.06621086597443	0.2446	0.3315	0
2.34	96.79	0.88	-49.4906883239746	9.93915557861328	42.1040916442871	20504.64453125	1.04450008273125	0.87553467353185	0.1165	0.4817	1
3.42	96.56	0.02	-32.116397857666	34.5920753479004	53.9191474914551	4732.35107421875	1.90310245752335	0.65938072403272	0.1634	0.8967	0
0.77	96.83	2.41	-83.318473815918	-5.15532684326172	10.1701126098633	246489.828125	0.645148018995921	0.877672374248505	0.1493	0.3403	0
0.93	97.8	1.27	-82.7837600708008	-4.01828002929688	11.9676742553711	243694.28125	0.725090245405833	0.875247577826182	0.1532	0.3574	0
0.13	98.61	1.26	-81.0038070678711	-1.14286804199219	16.1800537109375	240570.109375	0.753775755564372	0.749097307523092	0.1532	0.3574	0
15.82	83.67	0.51	-88.2366943359375	8.69600677490234	5.29666137695312	170873.78125	0.736630439758301	0.849788705507914	0.1944	0.2545	1
1.11	98.38	0.51	-86.919563293457	11.4185180664062	9.50222015380859	175342.703125	0.619376977284749	0.894151190916697	0.1857	0.2288	0
0.8	98.44	0.77	-89.476692199707	5.92633819580078	8.88655090332031	189529.609375	0.681916932264964	0.807091563940048	0.1812	0.3157	0
0.21	99.39	0.4	-93.0947189331055	-0.673927307128906	-4.94776916503906	170198.015625	0.895139276981354	0.836686551570892	0.2033	0.2591	1
0.29	97.24	2.48	-98.8999252319336	3.13761138916016	-7.76122283935547	134911.421875	0.81817153096199	1.15194207429886	0.2066	0.2623	0
0.001	95.34	4.66	-98.8999252319336	3.13761138916016	-7.76122283935547	134911.421875	0.81817153096199	1.15194207429886	0.2066	0.2623	1
0.21	91.16	8.63	-117.528526306152	-37.699462890625	-28.4549942016602	16152.1650390625	0.86162813504537	1.01282296578089	0.2149	0.2884	0
2.66	95.85	1.49	-74.3143157958984	12.4330978393555	15.877685546875	38065.18359375	1.11397513747215	1.07237341006597	0.2149	0.1467	0
0.001	20.2	79.8	-93.0947189331055	-0.673927307128906	-4.94776916503906	170198.015625	0.895139276981354	0.836686551570892	0.2033	0.2591	0
0.001	8.8	91.2	-93.0947189331055	-0.673927307128906	-4.94776916503906	170198.015625	0.895139276981354	0.836686551570892	0.2033	0.2591	1
0.19	97.9	1.92	-90.9269638061523	-0.483444213867188	-5.15474700927734	171507.65625	0.863908569018046	0.81615948677063	0.2096	0.2682	1
0.001	73.9	26.1	-90.9269638061523	-0.483444213867188	-5.15474700927734	171507.65625	0.863908569018046	0.81615948677063	0.2096	0.2682	0
0.001	27.5	72.5	-90.9269638061523	-0.483444213867188	-5.15474700927734	171507.65625	0.863908569018046	0.81615948677063	0.2096	0.2682	0
0.001	33.4	66.6	-90.9269638061523	-0.483444213867188	-5.15474700927734	171507.65625	0.863908569018046	0.81615948677063	0.2096	0.2682	1
10.61	88.76	0.63	-89.9733276367188	11.0144958496094	7.99382781982422	172413.984375	0.703928589820862	1.04082427422206	0.1745	0.2288	1
0.44	99	0.57	-89.0694885253906	12.0147171020508	13.9299926757812	185765.078125	0.835920671621958	1.17110721270243	0.1727	0.2577	0
0.08	77.9	22.01	-118.528648376465	-14.5859298706055	-14.8141937255859	181696.109375	0.651531090339025	0.930689632892609	0.1628	0.2231	1
0.01	97.21	2.78	-99.7224731445312	1.38437652587891	7.2327880859375	196511.671875	0.69489061832428	0.957968751589457	0.162	0.2577	0
0.03	98.63	1.34	-96.4914627075195	3.147705078125	11.7820739746094	203931.4375	0.741522471110026	0.93447736899058	0.162	0.2893	0
0.07	99.33	0.59	-85.4366226196289	11.9509735107422	25.2331390380859	217109.03125	0.709591070810954	0.669743895530701	0.1632	0.3241	0
0.27	93.74	5.99	-107.639488220215	-5.30001831054688	0.558647155761719	197729.5	0.955848097801208	0.89836573600769	0.162	0.2577	0
0.001	19.3	80.7	-126.402847290039	-20.9054565429688	-21.3388824462891	182628.859375	0.649519115686417	0.961016883452733	0.1639	0.2082	1
0.02	30.73	69.25	-126.402847290039	-20.9054565429688	-21.3388824462891	182628.859375	0.649519115686417	0.961016883452733	0.1639	0.2082	0
0.01	24.92	75.07	-131.558685302734	-24.7612762451172	-28.1602401733398	175745.09375	0.670369853576024	0.810914039611816	0.1639	0.2082	1
0.08	98.94	0.99	-95.574577331543	-8.50929260253906	-10.6832427978516	191616.65625	0.736879587173462	0.650980114936829	0.1847	0.2639	1
0.001	25.8	74.2	-95.574577331543	-8.50929260253906	-10.6832427978516	191616.65625	0.736879587173462	0.650980114936829	0.1847	0.2639	0
0.001	15.5	84.5	-95.574577331543	-8.50929260253906	-10.6832427978516	191616.65625	0.736879587173462	0.650980114936829	0.1847	0.2639	0
0.11	86.62	13.27	-96.182731628418	-10.0347137451172	-13.3643646240234	192877.390625	0.753352443377177	0.711671104033788	0.1815	0.2658	0
0.001	45.5	54.5	-96.182731628418	-10.0347137451172	-13.3643646240234	192877.390625	0.753352443377177	0.711671104033788	0.1815	0.2658	1
0.41	98.27	1.32	-88.8841400146484	-0.612464904785156	-3.53496551513672	184938.203125	0.824877222379049	0.789783189694087	0.198	0.2682	0
0.001	4.9	95.1	-92.7211151123047	-4.81759643554688	-4.28418731689453	196019.3125	0.567759215831757	0.659246484438578	0.1847	0.2639	1
0.24	84.81	14.95	-92.7211151123047	-4.81759643554688	-4.28418731689453	196019.3125	0.567759215831757	0.659246484438578	0.1847	0.2639	0
0.02	84.12	15.86	-93.3443984985352	-7.22083282470703	-8.35822296142578	198578.921875	0.735117554664612	0.746389071146647	0.1815	0.2658	0
0.001	0.5	99.5	-97.3475494384766	-13.5361328125	-12.2008285522461	213614.1875	0.609775920708974	0.708395759264628	0.1556	0.2388	1
0.07	79.85	20.08	-97.3475494384766	-13.5361328125	-12.2008285522461	213614.1875	0.609775920708974	0.708395759264628	0.1556	0.2388	1
0.11	83.73	16.16	-105.59757232666	-1.26021575927734	-15.8624267578125	112088.71875	0.72095396121343	1.07922005653381	0.1916	0.1764	0
0.14	99.14	0.71	-84.6121215820312	13.2895736694336	4.52134704589844	139256.53125	0.881247977415721	1.16833084821701	0.2086	0.2663	0
1.42	97.72	0.86	-91.3684539794922	6.75673675537109	-0.229019165039062	154388.953125	0.811807195345561	1.06064140796661	0.203	0.2413	0
13.95	83.22	2.83	-99.668098449707	-1.78152465820312	-7.76490783691406	159905.53125	0.863980631033579	0.98248369495074	0.1993	0.2381	0
0.001	3.1	96.9	-126.549026489258	-16.887809753418	-30.9478607177734	139658.859375	1.27286299069722	0.998220165570577	0.1722	0.1422	0
0.001	10.85	89.15	-126.549026489258	-16.887809753418	-30.9478607177734	139658.859375	1.27286299069722	0.998220165570577	0.1722	0.1422	0
0.001	34.8	65.2	-131.473175048828	-26.3835830688477	-33.4572219848633	161931.421875	0.569498121738434	0.979523708422979	0.1716	0.2126	0
0.001	26.7	73.3	-114.222122192383	-12.8313903808594	-19.4144592285156	158998.140625	0.751857439676921	1.11712221304576	0.1872	0.2136	0
0.14	99.23	0.62	-86.0118637084961	14.578125	5.89662170410156	146206.65625	0.989971965551376	1.05903969208399	0.1987	0.2413	1
0.07	34.96	64.97	-157.444549560547	-63.1961135864258	420.641937255859	14384.4052734375	0.756562133630117	0.759279012680054	0.16	0.1566	1
2.82	80.71	16.47	-62.0987129211426	26.9849281311035	421.145080566406	14294.9482421875	1.18058566252391	0.542660603920619	0.1843	0.5499	0
0.01	99.85	0.14	-51.1895370483398	58.9855270385742	611.617431640625	18081.17578125	0.87356968720754	0.695229490598043	0.2897	0.7847	0
0.06	86.17	13.77	-154.346817016602	-61.6484756469727	374.980773925781	17889.58984375	0.762724459171295	0.595266550779343	0.2192	0.6496	0
10.04	58.42	31.55	-186.063888549805	-93.8134155273438	380.22119140625	11827.8984375	0.754252711931864	0.793440083662669	0.1867	0.2018	0
0.001	23.58	76.42	-143.039138793945	-50.8056869506836	412.284362792969	16407.728515625	0.987713495890299	0.76521643002828	0.1867	0.2018	0
0.12	34.58	65.3	-195.621337890625	-100.03441619873	401.948608398438	11367.6806640625	0.786905467510223	0.782179216543833	0.199	0.2932	0
0.001	97.25	2.75	-87	2.82765960693359	431.967163085938	26313.5390625	0.757072408994039	0.604390442371368	0.1711	0.4527	1
0.46	99.12	0.41	-96.7043609619141	-4.57965087890625	473.138793945312	36154.11328125	0.597594976425171	0.85087705651919	0.1332	0.2877	0
0.1	99.46	0.44	-104.156707763672	-11.5827178955078	485.845794677734	43956.765625	0.468573083480199	0.907168100277583	0.1332	0.2877	1
0.34	99.48	0.18	-74.4412536621094	5.84577178955078	7.7586669921875	94515.125	0.822948634624481	1.14660680294037	0.2275	0.313	0
0.3	72.93	26.78	-151.08349609375	208.004852294922	722.517211914062	70908.2109375	0.635218232870102	1.03986372550329	0.2135	0.2654	0
0.2	99.03	0.77	-163.56135559082	168.543991088867	695.833190917969	80121.09375	0.536920428276062	1.07676823933919	0.21	0.2658	0
0.07	97.95	1.99	-90.1425094604492	4.00334930419922	7.28826141357422	191544.484375	0.714917610088984	0.774585425853729	0.1838	0.3019	1
6.59	92.2	1.21	-89.5965805053711	5.00991058349609	10.8682403564453	196795.3125	0.599592129389445	0.83534300327301	0.1778	0.3301	0
0.13	99.34	0.53	-89.3964920043945	6.507080078125	13.0292053222656	197456.28125	0.688406387964884	0.793828854958216	0.1741	0.3391	0
0.02	99.31	0.67	-89.476318359375	9.21440124511719	16.6666412353516	199769.515625	0.728270649909973	0.819373548030853	0.1716	0.3391	1
0.001	29.25	70.75	-98.4544219970703	-17.6728286743164	-9.30846405029297	17569.9375	0.929518838723501	1.11450552940369	0.2149	0.2884	0
0.07	98.66	1.27	-83.8301162719727	16.1587295532227	7.55436706542969	145390.703125	0.867649217446645	1.05244288841883	0.1987	0.2413	0
0.11	45.32	54.57	-132.462493896484	-27.0006637573242	-33.5913772583008	164188.140625	0.704747706651688	1.1509995063146	0.1716	0.2126	1
0.001	39.39	60.61	-132.462493896484	-27.0006637573242	-33.5913772583008	164188.140625	0.704747706651688	1.1509995063146	0.1716	0.2126	0
0.001	0.001	0.001	-137.088027954102	371.964721679688	814.842529296875	90414.546875	0.553273131450017	1.15579942862193	0.2277	0.2445	0
0.18	98.16	1.66	-98.3920135498047	3.26304626464844	6.98369598388672	190849.109375	0.76361882686615	0.909942289193471	0.162	0.2577	0
1.69	97.91	0.4	-88.0252075195312	9.54679107666016	17.3841094970703	200531.015625	0.713979840278625	0.818841308355331	0.1716	0.3391	1
7.11	92.52	0.37	-43.4699249267578	35.826530456543	44.6563873291016	6002.15234375	0.974423269430796	0.769385774930318	0.2562	0.3269	0
0.001	96.94	3.06	-78.6280212402344	1.99934387207031	11.0501403808594	23054.2265625	0.920153200626373	0.953751146793365	0.1957	0.1644	1
0.22	51.95	47.83	-115.414451599121	-7.16410064697266	-20.4887390136719	139775.90625	0.489448462923368	1.00264896949132	0.1722	0.1422	0
0.08	40.19	59.73	-115.414451599121	-7.16410064697266	-20.4887390136719	139775.90625	0.489448462923368	1.00264896949132	0.1722	0.1422	1
0.15	55.27	44.59	-118.569961547852	-16.3186874389648	-29.6706237792969	114094.0859375	0.656655540068944	1.03106872240702	0.201	0.1929	0
0.05	99.91	0.05	-107.319839477539	-28.0290756225586	-21.8819808959961	22531.40625	1.10546759764353	1.1270457704862	0.3993	0.3107	0
1.39	97.88	0.73	-98.2151870727539	-20.7602386474609	-13.3758087158203	29653.759765625	0.924606064955393	1.20672359069188	0.364	0.2865	1
8.79	87.43	3.77	-88.6481857299805	-5.18775177001953	0.402015686035156	21874.5078125	1.04552620649338	1.04940170049667	0.2773	0.2884	1
0.09	81.3	18.61	-100.445693969727	-16.4467391967773	-15.9917221069336	211783.75	0.63137731452783	0.674837996562322	0.1556	0.2388	0
0.001	32	68	-100.445693969727	-16.4467391967773	-15.9917221069336	211783.75	0.63137731452783	0.674837996562322	0.1556	0.2388	0
0.53	98.03	1.45	-88.1839447021484	1.80713653564453	14.9953155517578	215454.71875	0.768917143344879	0.776155928770701	0.1718	0.3374	1
1.81	95.88	2.31	-98.3955307006836	-11.1729507446289	-9.04883575439453	33349.2890625	0.884293417135874	0.993659893671672	0.2773	0.1542	1
17.73	82.27	0.001	-84.5598449707031	-1.33635711669922	3.84674072265625	17365.740234375	0.838964839776357	0.988129238287608	0.2773	0.2884	0
62.64	37.33	0.03	-33.397834777832	46.1371459960938	54.294677734375	2895.6513671875	1.42772471904755	0.684905747572581	0.2562	0.3269	0
0.15	94.89	4.95	-95.9010238647461	3.85080718994141	-8.03900909423828	116009.34375	0.912804166475932	1.08277515570323	0.2149	0.2378	0
0.001	24.05	76	-131.460418701172	-24.674430847168	-34.417106628418	153978.421875	0.720721483230591	1.04554603497187	0.1741	0.2113	0
0.001	55.68	44.32	-79.6841812133789	1.85031890869141	10.2376174926758	26272.96484375	0.990489453077316	0.93844610452652	0.1957	0.1644	0
26.97	72.18	0.85	-57.8704299926758	26.3808975219727	30.7765808105469	21456.33203125	0.773813605308533	1.01851689815521	0.2773	0.2884	0
24.17	74.72	1.11	-80.4735107421875	1.71597290039062	7.90943908691406	13960.1748046875	0.796854277451833	0.89193461338679	0.4351	0.3917	1
0.06	98.7	1.24	-86.4584732055664	2.45973968505859	19.1452102661133	224124.390625	0.627903064092	0.812564969062805	0.1637	0.3631	0
0.05	98.69	1.26	-86.3334350585938	3.50328063964844	20.7710418701172	225433.40625	0.675900042057037	0.757124165693919	0.1637	0.3631	1
56.85	42.55	0.6	-53.4649810791016	27.092155456543	33.8946533203125	8062.71728515625	1.54153454303741	0.787409722805023	0.4849	0.6433	1
0.1	98.8	1.1	-89.1413726806641	3.89524078369141	10.6396942138672	200204.109375	0.631545176108678	0.792712479829788	0.1778	0.3301	1
0.001	3	97	-144.881744384766	-34.371467590332	-47.7925033569336	145160.984375	0.618379682302475	0.887596358855565	0.1722	0.1422	0
0.001	7.15	92.85	-144.881744384766	-34.371467590332	-47.7925033569336	145160.984375	0.618379682302475	0.887596358855565	0.1722	0.1422	0
0.001	11.88	88.12	-135.108367919922	-24.6342697143555	-40.4199600219727	131860.203125	0.642403602600098	0.863395889600118	0.1756	0.1422	0
0.21	29.94	69.85	-65.1371917724609	15.8449401855469	23.2115325927734	10390.259765625	0.947601467370987	0.901791930198669	0.2562	0.3269	0
4.59	93.96	1.44	-94.2756576538086	-11.6473007202148	-5.47181701660156	17883.4765625	0.921922564506531	1.01858240365982	0.2773	0.2884	1
0.1	97.44	2.47	-103.875610351562	-17.0531387329102	-14.3342361450195	33723.8046875	0.926717480023702	1.01334130764008	0.2773	0.1542	0
0.07	99.25	0.68	-88.6496734619141	6.324462890625	18.9500885009766	213040.875	0.636913031339645	0.769778966903687	0.1677	0.3558	0
0.02	98.71	1.27	-84.7651290893555	6.50173187255859	18.4508056640625	211797.625	0.574460824330648	0.744211584329605	0.1718	0.3374	0
0.27	97.16	2.57	-87.8433456420898	-2.166015625	-7.32745361328125	145636.5625	0.885358929634094	1.01552934447924	0.2444	0.3127	0
0.13	98.85	1.02	-87.9111938476562	5.05890655517578	5.44719696044922	185871.171875	0.655617713928223	0.78041934967041	0.1944	0.2721	1
0.07	97.88	2.05	-88.3651351928711	3.19185638427734	3.04418182373047	186349.859375	0.671708991130193	0.761038333177567	0.1944	0.2721	0
0.11	88.5	11.39	-93.2597961425781	-5.38684844970703	-7.1298828125	189991.875	0.820825258890788	0.680222024520238	0.1847	0.2639	0
0.54	57.34	42.13	-112.820686340332	-5.95098876953125	-19.2800369262695	135662.546875	0.564477145671844	0.962154875199	0.1847	0.1817	0
6.72	93.1	0.18	-88.4278945922852	-5.20320129394531	-0.916999816894531	18449.23046875	1.40535116195679	1.09126061201096	0.4359	0.3917	0
0.16	94.27	5.58	-88.384635925293	-0.971885681152344	-0.38470458984375	31426.31640625	1.09822314977646	1.14829609791438	0.4011	0.358	1
5.49	88.13	6.38	-87.8433456420898	-2.166015625	-7.32745361328125	145636.5625	0.885358929634094	1.01552934447924	0.2444	0.3127	0
0.04	78.9	21.05	-96.2840270996094	-11.4295501708984	-13.8393630981445	203749.734375	0.659521659215291	0.669916987419128	0.1662	0.2314	0
0.31	83.4	16.29	-87.6357192993164	-5.27841186523438	-3.71923065185547	223439.75	0.665377686421076	0.739430814981461	0.149	0.2653	0
1.5	85.98	12.51	-88.8228912353516	-7.43975830078125	-2.95932006835938	229723.71875	0.614294071992238	0.708675970633825	0.149	0.2653	0
8.83	87.79	3.37	-99.959602355957	-1.72217559814453	-7.86170196533203	159211.765625	0.810825109481812	0.997359424829483	0.1993	0.2381	1
0.001	52.2	47.8	-110.582412719727	-8.79353332519531	-16.6293411254883	153469.875	0.598771666487058	1.09615127245585	0.1911	0.2151	1
5.44	93.68	0.88	-86.2308044433594	2.59561157226562	2.29019165039062	35744.796875	1.09463328123093	0.931539138158162	0.3345	0.2831	0
0.04	98.52	1.45	-108.529960632324	-13.8300399780273	-18.7368240356445	53961.19140625	0.864032536745071	1.13391399383545	0.2636	0.208	1
0.8	98.73	0.47	-93.5594482421875	-3.06076812744141	-5.26890563964844	41388.28125	1.06990471482277	1.18784465392431	0.2881	0.2203	0
0.04	98.57	1.39	-83.7726287841797	5.56625366210938	-0.6239013671875	145435.875	0.695065061251322	0.973616441090902	0.2403	0.308	1
0.2	90.86	8.95	-89	-6.17533111572266	1.36113739013672	222054.53125	0.607671777407328	0.745775828758875	0.156	0.2772	1
0.01	98.68	1.31	-88.5553131103516	-0.8197021484375	11.2828674316406	216338.03125	0.704814622799555	0.747026612361272	0.1775	0.4198	1
0.001	31.69	68.31	-130.220397949219	-24.8911285400391	-24.9102325439453	183621.53125	0.691482156515121	0.855146378278732	0.1628	0.2231	0
5.55	94.15	0.3	-33.5734443664551	68.7969665527344	614.544799804688	8812.205078125	0.96503480275472	0.685032308101654	0.2897	0.7847	0
16.62	83.25	0.14	-72.5084915161133	16.3800659179688	15.1400527954102	39206.23828125	0.896281162897746	1.18884839614232	0.3345	0.2674	0
3.32	96.32	0.36	-93.2845764160156	-8.71886444091797	-6.45765686035156	28806.50390625	0.852277398109436	1.26699594656626	0.3583	0.2674	1
0.07	98.45	1.48	-82.9844818115234	6.07929992675781	0.00835418701171875	139676.90625	0.763063291708628	0.96408474445343	0.2488	0.3315	0
0.05	98.96	0.98	-73.1813430786133	15.4196701049805	9.73433685302734	130328.0234375	0.808638413747152	1.05537557601929	0.2499	0.3321	1
0.01	91.64	8.35	-103.287635803223	-1.39691925048828	5.73287963867188	201321.734375	0.833271563053131	0.911461045344671	0.162	0.2577	1
5.67	93.67	0.66	-79.7145004272461	17.8860931396484	31.7654647827148	219408.546875	0.722067097822825	0.815684298674266	0.1632	0.3241	0
71.09	28.63	0.28	-73.1353073120117	18.3761672973633	438.850555419922	12977.703125	0.819542328516642	0.526153494914373	0.2192	0.6496	0
10.39	89.28	0.33	-56.5087547302246	24.6691932678223	30.9387321472168	10397.0068359375	1.18239349126816	0.795107305049896	0.4849	0.6433	1
2.93	17.97	79.1	-57.0663795471191	9.98445510864258	24.686954498291	5317.89599609375	3.52582359313965	0.979446113109589	0.2449	0.3485	0
18.43	77.73	3.84	-92.9404907226562	3.18405914306641	-0.855354309082031	168637.671875	0.660603324572245	0.801440169413885	0.1944	0.2545	0
0.001	19.61	80.39	-92.9404907226562	3.18405914306641	-0.855354309082031	168637.671875	0.660603324572245	0.801440169413885	0.1944	0.2545	0
0.21	98.27	1.52	-89.5695495605469	7.13574981689453	3.2515869140625	169167.140625	0.720818003018697	0.882758299509684	0.1944	0.2545	0
39.58	58.83	1.59	-91.4756622314453	-3.16033935546875	4.37154388427734	207735.453125	0.550500094890594	0.620550592740377	0.1812	0.4198	0
0.001	97.69	2.31	-85.754150390625	3.52761840820312	18.7002868652344	220282.640625	0.630326588948568	0.792104542255402	0.1637	0.3631	1
0.09	96.14	3.77	-85.754150390625	3.52761840820312	18.7002868652344	220282.640625	0.630326588948568	0.792104542255402	0.1637	0.3631	0
0.001	0.001	0.001	-56.5087547302246	24.6691932678223	30.9387321472168	10397.0068359375	1.18239349126816	0.795107305049896	0.4849	0.6433	1
8.85	90.98	0.17	-65.282844543457	19.2513732910156	23.4739456176758	22795.330078125	0.941663821538289	0.987209717432658	0.2773	0.2884	0
43.65	53.51	2.85	-89.5695495605469	7.13574981689453	3.2515869140625	169167.140625	0.720818003018697	0.882758299509684	0.1944	0.2545	0
0.57	25.7	73.73	-89.5695495605469	7.13574981689453	3.2515869140625	169167.140625	0.720818003018697	0.882758299509684	0.1944	0.2545	1
12.2	87.22	0.58	-88.0685348510742	9.57496643066406	6.67901611328125	172333.375	0.687637825806936	0.860833724339803	0.1944	0.2545	0
9.01	89.4	1.59	-69.9008255004883	0.390480041503906	13.1835098266602	25968.673828125	1.33811070521673	0.980834623177846	0.2793	0.2341	0
0.001	99.61	0.39	-110.100708007812	-41.6352691650391	-27.7333526611328	19531.6328125	1.63194465637207	0.994656463464101	0.2793	0.2341	0
1.08	97.71	1.21	-88.2366256713867	5.49352264404297	12.6816940307617	200352.578125	0.574587196111679	0.818242688973745	0.1778	0.3301	0
0.24	97.07	2.69	-88.2366256713867	5.49352264404297	12.6816940307617	200352.578125	0.574587196111679	0.818242688973745	0.1778	0.3301	0
0.08	99.23	0.69	-90.5151824951172	11.9072341918945	8.72398376464844	172513.1875	0.724559982617696	0.85853910446167	0.1745	0.2288	0
0.6	85.18	14.22	-151.967910766602	102.507034301758	656.555541992188	72771.53125	0.609006921450297	1.02015435695648	0.188	0.2498	0
0.13	97.68	2.19	-141.331970214844	206.768280029297	735.985046386719	91406.5546875	0.649152368307114	1.05322593450546	0.2032	0.282	0
0.27	93.4	6.33	-21.5001621246338	51.1884078979492	62.4241027832031	3586.18505859375	5.65446408589681	2.30129957199097	0.2586	0.5274	0
0.08	98.26	1.66	-69.6709136962891	7.02603912353516	15.4639892578125	5965.853515625	2.34644055366516	0.936812738577525	0.421	0.548	1
0.13	98.87	1	-82.8796081542969	9.10416412353516	1.91561889648438	137386.5	0.89093550046285	1.03377032279968	0.2403	0.308	0
1.28	98.04	0.68	-82.9781188964844	9.48570251464844	2.04135131835938	134138.421875	0.824732045332591	0.999220649401347	0.2403	0.308	0
25.14	74.38	0.48	-58.2519721984863	15.3353157043457	25.5793876647949	43592.1875	1.06090380748113	1.13310678799947	0.3163	0.2132	1
28.82	70.97	0.21	-61.1780052185059	11.1937446594238	21.9506340026855	55617.13671875	0.90505184729894	1.17501308520635	0.2709	0.3633	1
16.46	83.22	0.33	-67.0238647460938	6.84969329833984	16.1956481933594	62333.83984375	0.902623136838277	1.17093427975972	0.266	0.4399	1
4.38	56.75	38.87	-72.7815704345703	5.18109130859375	11.6788558959961	47082.20703125	1.00403889020284	1.37162319819132	0.3202	0.3704	1
9.07	90.74	0.19	-72.7815704345703	5.18109130859375	11.6788558959961	47082.20703125	1.00403889020284	1.37162319819132	0.3202	0.3704	1
2.39	88.97	8.64	-76.9237594604492	-0.044464111328125	7.60218811035156	39199.75390625	1.02621605992317	1.18869207302729	0.3449	0.3218	0
9.97	85.67	4.36	-76.736083984375	3.37265014648438	9.28488922119141	15337.42578125	1.26222435633341	1.14821529388428	0.4493	0.5577	1
2.93	95.17	1.9	-105.875686645508	-27.0482330322266	-20.7531890869141	29767.59765625	0.942259768644969	1.25594345728556	0.364	0.3107	0
3.37	95.89	0.75	-77.9211807250977	0.83294677734375	6.73948669433594	44153.453125	0.899406552314758	1.33106072743734	0.3202	0.3704	0
1.99	98.01	0.001	-118.570770263672	-35.4776000976562	-32.4387817382812	31857.462890625	1.21554984649022	1.21886871258418	0.3764	0.3037	0
3.59	95.04	1.37	-82.8806762695312	1.45205688476562	2.85411834716797	45640.8515625	0.922565455238024	1.31697128216426	0.3296	0.3037	0
14.11	85.81	0.08	-66.5476913452148	17.9953231811523	21.5568313598633	21893.95703125	1.00545276204745	1.20451096693675	0.4359	0.3917	0
32.47	66.91	0.62	-58.3643646240234	26.2065734863281	30.3140411376953	22552.01171875	0.764934718608856	1.03034136692683	0.2773	0.2884	0
18.85	81.07	0.08	-69.1435546875	11.0909576416016	17.5378875732422	9568.611328125	1.30161142349243	0.799271206061045	0.4493	0.5852	0
13.35	85.11	1.54	-65.4617538452148	11.834716796875	19.8097610473633	9147.6611328125	1.87622125943502	0.870367368062337	0.4286	0.3869	0
16.75	83.23	0.02	-58.0809135437012	23.2280387878418	29.6038093566895	10568.9287109375	1.13729280233383	0.833702564239502	0.4351	0.3917	0
0.02	47.09	52.89	-130.786956787109	-25.3750152587891	-27.3741912841797	178187.390625	0.618563920259476	0.971670011679331	0.1639	0.2082	0
0.06	34.45	65.49	-134.554916381836	-28.2574996948242	-30.2128829956055	179279.875	0.763744016488393	0.874238063891729	0.1639	0.2082	0
0.09	98.8	1.11	-89.2627029418945	4.0904541015625	2.32695007324219	179002.390625	0.709250748157501	0.768019556999207	0.1944	0.2721	0
1.48	97.67	0.85	-86.1374435424805	12.8526840209961	13.9157028198242	183417.96875	0.782776693503062	0.813517699639002	0.1756	0.304	0
0.54	99.46	0.001	-86.1374435424805	12.8526840209961	13.9157028198242	183417.96875	0.782776693503062	0.813517699639002	0.1756	0.304	0
0.76	97.63	1.61	-86.7966766357422	10.8565673828125	14.9219360351562	190913.484375	0.638325969378153	0.81618853410085	0.1778	0.3301	0
0.67	98.31	1.02	-86.7966766357422	10.8565673828125	14.9219360351562	190913.484375	0.638325969378153	0.81618853410085	0.1778	0.3301	1
0.04	97.01	2.95	-88.9230422973633	1.04717254638672	11.7516632080078	211092.90625	0.49996496240298	0.721640249093374	0.1812	0.3482	1
0.18	95.75	4.07	-88.9230422973633	1.04717254638672	11.7516632080078	211092.90625	0.49996496240298	0.721640249093374	0.1812	0.3482	0
0.04	93.75	6.21	-87.539176940918	0.361190795898438	-4.85089111328125	175794.6875	0.728683392206828	0.791191260019938	0.2015	0.2662	0
0.15	84.17	15.68	-99.9046096801758	-14.3579025268555	-17.0500564575195	198262.53125	0.613344709078471	0.653553823630015	0.1815	0.2658	0
0.05	86	13.94	-93.5840682983398	-10.5127792358398	-9.41470336914062	218164.265625	0.63646545012792	0.654143869876862	0.1556	0.2388	0
0.41	81.15	18.45	-93.5840682983398	-10.5127792358398	-9.41470336914062	218164.265625	0.63646545012792	0.654143869876862	0.1556	0.2388	1
0.32	89.69	9.98	-94.0410079956055	-4.62888336181641	-3.60868835449219	193363.859375	0.939904948075612	0.815806706746419	0.1855	0.2682	0
0.54	85.67	13.79	-94.0410079956055	-4.62888336181641	-3.60868835449219	193363.859375	0.939904948075612	0.815806706746419	0.1855	0.2682	0
0.15	12.61	87.24	-92.3835601806641	-4.74032592773438	-7.34561157226562	188120.515625	0.710916876792908	0.732537666956584	0.198	0.2682	0
0.2	93.68	6.12	-92.3835601806641	-4.74032592773438	-7.34561157226562	188120.515625	0.710916876792908	0.732537666956584	0.198	0.2682	0
0.21	88.65	11.14	-92.3835601806641	-4.74032592773438	-7.34561157226562	188120.515625	0.710916876792908	0.732537666956584	0.198	0.2682	1
15.29	81.32	3.4	-92.9404907226562	3.18405914306641	-0.855354309082031	168637.671875	0.660603324572245	0.801440169413885	0.1944	0.2545	0
0.04	99.02	0.93	-82.8725433349609	7.28243255615234	0.813697814941406	141505.828125	0.752905944983164	0.959079205989838	0.2403	0.308	0
0.001	84.68	15.32	-119.501167297363	-16.5360412597656	-22.634635925293	162936.46875	0.780676404635111	0.95890078941981	0.1745	0.2126	0
0.36	77.97	21.68	-106.916702270508	-1.77018737792969	-13.0892105102539	142296.671875	2.34268351395925	1.03446776668231	0.1882	0.2151	1
0.12	74.24	25.64	-106.916702270508	-1.77018737792969	-13.0892105102539	142296.671875	2.34268351395925	1.03446776668231	0.1882	0.2151	0
0.31	80.62	19.08	-107.140205383301	-2.64255523681641	-15.2542419433594	132250.421875	0.738366931676865	0.990496267875036	0.1949	0.2202	0
0.05	68.43	31.52	-107.140205383301	-2.64255523681641	-15.2542419433594	132250.421875	0.738366931676865	0.990496267875036	0.1949	0.2202	1
0.03	94.99	4.99	-96.9140625	6.75662994384766	-6.49199676513672	123701.15625	0.751872301101685	0.953144431114197	0.1988	0.2048	0
0.02	88.79	11.19	-96.9140625	6.75662994384766	-6.49199676513672	123701.15625	0.751872301101685	0.953144431114197	0.1988	0.2048	0
0.08	85.34	14.59	-106.588432312012	-1.44556427001953	-16.2608489990234	115299.109375	0.772275596857071	0.951910754044851	0.1916	0.1764	0
7.91	90.79	1.3	-80.8751983642578	6.25680541992188	0.926162719726562	139930.890625	0.743474980195363	0.994319061438243	0.2444	0.3127	1
0.001	99.58	0.42	-80.8751983642578	6.25680541992188	0.926162719726562	139930.890625	0.743474980195363	0.994319061438243	0.2444	0.3127	0
0.001	1.54	98.46	-83.3651123046875	4.56668853759766	-1.393310546875	151938.09375	0.964240411917369	0.798717637856801	0.2243	0.2473	1
0.04	97.12	2.83	-94.0604019165039	-3.57364654541016	-9.11129760742188	164376.46875	0.692913035551707	0.80872110525767	0.2194	0.2556	0
0.001	1.56	98.44	-94.0604019165039	-3.57364654541016	-9.11129760742188	164376.46875	0.692913035551707	0.80872110525767	0.2194	0.2556	1
0.25	98.85	0.9	-83.5172882080078	7.96315002441406	1.30382537841797	146839.875	0.743671000003815	1.00334012508392	0.2289	0.2724	0
0.05	98.97	0.98	-83.5172882080078	7.96315002441406	1.30382537841797	146839.875	0.743671000003815	1.00334012508392	0.2289	0.2724	1
0.001	11.96	88.04	-83.5172882080078	7.96315002441406	1.30382537841797	146839.875	0.743671000003815	1.00334012508392	0.2289	0.2724	0
0.001	5.34	94.66	-83.5172882080078	7.96315002441406	1.30382537841797	146839.875	0.743671000003815	1.00334012508392	0.2289	0.2724	0
0.001	4.12	95.88	-83.5172882080078	7.96315002441406	1.30382537841797	146839.875	0.743671000003815	1.00334012508392	0.2289	0.2724	0
0.001	2.73	97.27	-83.5172882080078	7.96315002441406	1.30382537841797	146839.875	0.743671000003815	1.00334012508392	0.2289	0.2724	0
0.001	3.81	96.19	-83.5172882080078	7.96315002441406	1.30382537841797	146839.875	0.743671000003815	1.00334012508392	0.2289	0.2724	1
0.32	98.57	1.11	-70.7243270874023	16.9839477539062	11.8777313232422	124088.25	0.859153171380361	1.0448451936245	0.2499	0.3321	1
4.86	93.91	1.23	-85.9275360107422	8.01362609863281	-0.454147338867188	113885.28125	1.0658274491628	1.23599404096603	0.2438	0.2985	0
1.38	97.08	1.54	-85.9275360107422	8.01362609863281	-0.454147338867188	113885.28125	1.0658274491628	1.23599404096603	0.2438	0.2985	0
0.11	98.58	1.31	-83.7354888916016	12.1220855712891	3.57906341552734	134995.390625	0.818657219409943	1.19892738262812	0.2248	0.2766	0
5.46	93.37	1.17	-92.2809371948242	4.25553894042969	-1.02381896972656	163208.375	0.91069503625234	0.819770147403081	0.1993	0.2381	1
0.04	99.46	0.49	-81.1456527709961	3.76302337646484	-0.447944641113281	135775.171875	0.804296374320984	1.01494185129801	0.2446	0.3315	0
0.15	61.34	38.51	-70.8401336669922	17.6268997192383	408.006652832031	17989.615234375	0.871555268764496	0.583202342192332	0.1582	0.4769	0
0.001	0.001	0.001	-132.779418945312	400.683715820312	830.463684082031	83081.765625	0.645234803358714	1.10365104675293	0.2332	0.243	1
0.001	0.001	0.001	-132.33024597168	499.596069335938	874.066589355469	88135.578125	0.820839067300161	1.21556496620178	0.2021	0.0802	0
0.07	98.39	1.55	-58.4926986694336	13.7267456054688	25.1081848144531	8442.7568359375	2.57603470484416	1.16534229119619	0.2586	0.5274	0
8.04	71.66	20.3	-51.5381851196289	16.6591644287109	30.5623245239258	6223.96044921875	3.67712155977885	0.999730189641317	0.2449	0.3485	0
0.1	90.23	9.67	-51.5381851196289	16.6591644287109	30.5623245239258	6223.96044921875	3.67712155977885	0.999730189641317	0.2449	0.3485	0
3.69	80.28	16.03	-64.9056777954102	1.65705108642578	16.6875152587891	7589.70556640625	2.17779644330343	0.893638690312703	0.2961	0.3364	0
0.15	99.36	0.5	-64.9056777954102	1.65705108642578	16.6875152587891	7589.70556640625	2.17779644330343	0.893638690312703	0.2961	0.3364	0
8.71	32.88	58.41	-59.4438972473145	11.1231651306152	23.524715423584	8996.67578125	2.58570631345113	1.01809030771255	0.2449	0.3485	0
2.65	96.57	0.78	-79.4372253417969	12.7186584472656	5.35187530517578	130777.7890625	1.450663626194	1.03214345375697	0.2403	0.308	1
2.1	97.54	0.35	-25.9756660461426	42.9729499816895	183.928497314453	14033.0546875	1.6350751320521	0.653538544972738	0.1944	1.457	1
0.001	86	14	-45.433349609375	20.9728775024414	144.254272460938	8826.1484375	1.57146604855855	0.702097177505493	0.2223	1.526	1
0.001	0.001	0.001	-139.473251342773	530.01513671875	878.833068847656	95051.7890625	0.538954039414724	1.19067500034968	0.2021	0.1673	1
33.57	66.31	0.11	-141.720855712891	562.703369140625	889.348388671875	101578.4609375	0.452463726202647	1.17607480287552	0.2021	0.1673	0
0.001	0.001	0.001	-136.738525390625	420.05078125	838.881958007812	99163.984375	0.534060130516688	1.28139726320903	0.2277	0.2445	0
1.85	95.27	2.88	-59.4438972473145	11.1231651306152	23.524715423584	8996.67578125	2.58570631345113	1.01809030771255	0.2449	0.3485	1
10.23	34.08	55.69	-71.159049987793	-1.03305053710938	11.7000427246094	18883.216796875	1.2695437669754	0.927322049935659	0.2742	0.3485	1
30.64	68.28	1.08	-71.159049987793	-1.03305053710938	11.7000427246094	18883.216796875	1.2695437669754	0.927322049935659	0.2742	0.3485	0
8.8	86.65	4.55	-83.4066390991211	-12.8420028686523	-0.474563598632812	15929.03515625	1.5030869046847	0.922384262084961	0.2742	0.3485	1
1.79	98.08	0.14	-83.4066390991211	-12.8420028686523	-0.474563598632812	15929.03515625	1.5030869046847	0.922384262084961	0.2742	0.3485	0
0.23	99.13	0.64	-76.0573501586914	16.0822601318359	8.69129180908203	127617.4765625	0.785463392734528	1.05967439214389	0.2403	0.308	0
0.01	98.72	1.27	-86.0945205688477	4.71596527099609	-1.88050079345703	144141.15625	0.964522083600362	0.910136640071869	0.2289	0.2724	0
0.001	86.53	13.47	-75.7770385742188	6.29022216796875	304.352844238281	5353.2294921875	0.972951690355937	0.53907635807991	0.1479	0.9544	0
24.94	74.12	0.94	-45.7369766235352	38.7642059326172	370.304656982422	6508.44921875	1.09641432762146	0.635823945204417	0.1164	0.9544	0
17.3	82.38	0.33	-45.7369766235352	38.7642059326172	370.304656982422	6508.44921875	1.09641432762146	0.635823945204417	0.1164	0.9544	0
0.03	14.78	85.18	-56.3523597717285	31.2929267883301	405.666778564453	10484.90234375	1.0866301258405	0.518297443787257	0.2192	0.9544	0
0.11	99.41	0.48	-53.8679008483887	26.9720268249512	319.54248046875	26392.4765625	1.34242916107178	0.507598241170247	0.263	0.7776	0
0.001	0.001	0.001	-129.482940673828	345.142272949219	810.1103515625	96877.8671875	0.52193679412206	1.19218856096268	0.2216	0.2804	0
0.001	0.001	0.001	-125.123077392578	290.811370849609	785.757446289062	96996.5703125	0.506671826044718	1.17799725135167	0.2216	0.2804	0
68.06	29.83	2.11	-135.831893920898	179.064041137695	719.800720214844	85364.5390625	0.569923579692841	1.07088951269786	0.2032	0.282	0
4.73	93.04	2.22	-87.1638565063477	3.22056579589844	15.6063995361328	213496.3125	0.598754664262136	0.789639174938202	0.1718	0.3374	0
1.54	95.43	3.03	-85.1008529663086	0.857315063476562	17.0480880737305	225833.53125	0.657487134138743	0.817182709773382	0.1648	0.3967	1
0.001	99.32	0.67	-88.9106597900391	5.10665130615234	19.8593902587891	219114.84375	0.654207249482473	0.687862416108449	0.1653	0.3724	1
0.14	98.67	1.19	-88.7611312866211	7.08851623535156	22.2146453857422	221857.859375	0.641385694344838	0.721806903680166	0.1642	0.3905	1
0.04	98.52	1.45	-82.8725433349609	7.28243255615234	0.813697814941406	141505.828125	0.752905944983164	0.959079205989838	0.2403	0.308	1
5.2	94.8	0.001	-132.597549438477	446.287231445312	877.098999023438	103900.8046875	0.368788917859395	1.37545470396678	0.2154	0.1951	0
37.5	62.34	0.17	-141.033447265625	288.297302246094	786.968688964844	103802.390625	0.524009456237157	1.24811420838038	0.2048	0.2492	1
0.33	99.57	0.09	-129.834625244141	97.5913543701172	694.158081054688	31146.986328125	0.665264000495275	0.965355535348256	0.2095	0.3453	1
3.02	81.36	15.61	-97.0684051513672	-13.1996383666992	-13.3324813842773	212203.78125	0.654858469963074	0.634225438038508	0.1662	0.2314	0
0.001	21.23	78.77	-122.747077941895	-16.5466003417969	-26.4197692871094	152190.375	0.525094032287598	1.03662568330765	0.1741	0.2113	0
0.001	20.06	79.94	-122.747077941895	-16.5466003417969	-26.4197692871094	152190.375	0.525094032287598	1.03662568330765	0.1741	0.2113	0
0.001	19.09	80.91	-122.747077941895	-16.5466003417969	-26.4197692871094	152190.375	0.525094032287598	1.03662568330765	0.1741	0.2113	0
0.001	19.24	80.76	-122.747077941895	-16.5466003417969	-26.4197692871094	152190.375	0.525094032287598	1.03662568330765	0.1741	0.2113	0
0.001	24.42	75.58	-122.747077941895	-16.5466003417969	-26.4197692871094	152190.375	0.525094032287598	1.03662568330765	0.1741	0.2113	1
0.001	15.73	84.27	-122.747077941895	-16.5466003417969	-26.4197692871094	152190.375	0.525094032287598	1.03662568330765	0.1741	0.2113	1
0.001	19.35	80.65	-122.747077941895	-16.5466003417969	-26.4197692871094	152190.375	0.525094032287598	1.03662568330765	0.1741	0.2113	0
0.001	15.38	84.62	-122.747077941895	-16.5466003417969	-26.4197692871094	152190.375	0.525094032287598	1.03662568330765	0.1741	0.2113	0
0.001	20.8	79.2	-122.747077941895	-16.5466003417969	-26.4197692871094	152190.375	0.525094032287598	1.03662568330765	0.1741	0.2113	0
0.001	12.06	87.94	-122.747077941895	-16.5466003417969	-26.4197692871094	152190.375	0.525094032287598	1.03662568330765	0.1741	0.2113	0
0.001	6.63	93.37	-122.747077941895	-16.5466003417969	-26.4197692871094	152190.375	0.525094032287598	1.03662568330765	0.1741	0.2113	0
0.001	7.26	92.74	-122.747077941895	-16.5466003417969	-26.4197692871094	152190.375	0.525094032287598	1.03662568330765	0.1741	0.2113	0
0.001	28.86	71.14	-122.711601257324	-16.6047210693359	-26.5519104003906	151648.4375	0.525094032287598	1.03662568330765	0.1741	0.2113	1
0.001	23.73	76.27	-122.711601257324	-16.6047210693359	-26.5519104003906	151648.4375	0.525094032287598	1.03662568330765	0.1741	0.2113	0
0.001	32.66	67.34	-122.711601257324	-16.6047210693359	-26.5519104003906	151648.4375	0.525094032287598	1.03662568330765	0.1741	0.2113	1
0.001	39.55	60.45	-122.711601257324	-16.6047210693359	-26.5519104003906	151648.4375	0.525094032287598	1.03662568330765	0.1741	0.2113	0
0.001	37.23	62.77	-122.711601257324	-16.6047210693359	-26.5519104003906	151648.4375	0.525094032287598	1.03662568330765	0.1741	0.2113	1
0.001	19.16	80.84	-122.711601257324	-16.6047210693359	-26.5519104003906	151648.4375	0.525094032287598	1.03662568330765	0.1741	0.2113	1
0.001	21.68	78.32	-122.711601257324	-16.6047210693359	-26.5519104003906	151648.4375	0.525094032287598	1.03662568330765	0.1741	0.2113	0
0.001	14.91	85.09	-122.711601257324	-16.6047210693359	-26.5519104003906	151648.4375	0.525094032287598	1.03662568330765	0.1741	0.2113	0
0.001	10.67	89.33	-122.711601257324	-16.6047210693359	-26.5519104003906	151648.4375	0.525094032287598	1.03662568330765	0.1741	0.2113	0
0.001	29.79	70.21	-123.026512145996	-16.9334030151367	-26.7670135498047	152146.59375	0.525094032287598	1.03662568330765	0.1741	0.2113	0
0.001	48.16	51.84	-123.026512145996	-16.9334030151367	-26.7670135498047	152146.59375	0.525094032287598	1.03662568330765	0.1741	0.2113	0
0.001	24.71	75.29	-123.026512145996	-16.9334030151367	-26.7670135498047	152146.59375	0.525094032287598	1.03662568330765	0.1741	0.2113	0
0.001	19.46	80.54	-123.026512145996	-16.9334030151367	-26.7670135498047	152146.59375	0.525094032287598	1.03662568330765	0.1741	0.2113	0
0.001	12.52	87.48	-123.026512145996	-16.9334030151367	-26.7670135498047	152146.59375	0.525094032287598	1.03662568330765	0.1741	0.2113	1
0.001	14.03	85.97	-123.026512145996	-16.9334030151367	-26.7670135498047	152146.59375	0.525094032287598	1.03662568330765	0.1741	0.2113	0
0.001	5.61	94.39	-123.026512145996	-16.9334030151367	-26.7670135498047	152146.59375	0.525094032287598	1.03662568330765	0.1741	0.2113	1
0.001	98.25	1.75	-151.077575683594	98.5648193359375	668.463623046875	79696.9140625	0.508962909380595	1.0623033841451	0.1648	0.2791	0
0.28	99.53	0.19	-118.094367980957	65.971794128418	647.754699707031	68366.6796875	0.504727602005005	1.08835154771805	0.1591	0.2791	0
0.68	98.54	0.79	-137.004257202148	202.979080200195	737.531005859375	91516.4453125	0.508065025011698	1.06909883022308	0.1897	0.282	0
41.66	58.2	0.14	-121.899635314941	163.389984130859	725.411254882812	87658.421875	0.594530006249746	1.11952457825343	0.1648	0.2791	1
0.001	0.001	0.001	-153.340957641602	18.793701171875	621.7998046875	79849.2578125	0.533433844645818	1.11550891399384	0.1385	0.1933	0
0.01	99.55	0.44	-89	6.02664184570312	20.8020629882812	219920.90625	0.667747696240743	0.674508810043335	0.1642	0.3905	0
0.02	78.29	21.69	-112.156471252441	-9.04152679443359	-4.2154541015625	195425.40625	0.633405029773712	0.834405928850174	0.162	0.2577	1
0.001	0.001	0.001	-125.09415435791	84.3963394165039	680.243041992188	27732.998046875	0.730251600344976	0.88237452507019	0.2095	0.3453	0
0.18	99.23	0.59	-124.015090942383	115.784393310547	694.034545898438	36344.90234375	0.58298001686732	0.910804013411204	0.2104	0.3212	0
0.001	99.18	0.82	-128.381240844727	208.37809753418	760.3125	46958.87109375	0.747181038061778	1.14189753929774	0.2664	0.3578	0
0.001	98.87	1.13	-136.956420898438	272.904968261719	789.318603515625	55398.9765625	0.561982572078705	1.13906099398931	0.2965	0.3695	0
0.001	25.69	74.31	-122.711601257324	-16.6047210693359	-26.5519104003906	151648.4375	0.525094032287598	1.03662568330765	0.1741	0.2113	0
0.001	30.53	69.47	-122.711601257324	-16.6047210693359	-26.5519104003906	151648.4375	0.525094032287598	1.03662568330765	0.1741	0.2113	0
0.001	26.94	73.06	-122.711601257324	-16.6047210693359	-26.5519104003906	151648.4375	0.525094032287598	1.03662568330765	0.1741	0.2113	0
0.001	11.9	88.1	-122.711601257324	-16.6047210693359	-26.5519104003906	151648.4375	0.525094032287598	1.03662568330765	0.1741	0.2113	1
0.001	21.18	78.82	-122.711601257324	-16.6047210693359	-26.5519104003906	151648.4375	0.525094032287598	1.03662568330765	0.1741	0.2113	1
0.001	20.55	79.45	-122.711601257324	-16.6047210693359	-26.5519104003906	151648.4375	0.525094032287598	1.03662568330765	0.1741	0.2113	0
0.001	12.28	87.72	-122.711601257324	-16.6047210693359	-26.5519104003906	151648.4375	0.525094032287598	1.03662568330765	0.1741	0.2113	0
0.001	22.08	77.92	-122.711601257324	-16.6047210693359	-26.5519104003906	151648.4375	0.525094032287598	1.03662568330765	0.1741	0.2113	0
0.001	19.21	80.79	-122.711601257324	-16.6047210693359	-26.5519104003906	151648.4375	0.525094032287598	1.03662568330765	0.1741	0.2113	0
0.001	12.28	87.72	-122.711601257324	-16.6047210693359	-26.5519104003906	151648.4375	0.525094032287598	1.03662568330765	0.1741	0.2113	0
0.001	12.04	87.96	-122.711601257324	-16.6047210693359	-26.5519104003906	151648.4375	0.525094032287598	1.03662568330765	0.1741	0.2113	1
0.001	29.78	70.22	-122.711601257324	-16.6047210693359	-26.5519104003906	151648.4375	0.525094032287598	1.03662568330765	0.1741	0.2113	1
0.001	22.41	77.59	-122.711601257324	-16.6047210693359	-26.5519104003906	151648.4375	0.525094032287598	1.03662568330765	0.1741	0.2113	0
0.001	32.11	67.89	-122.711601257324	-16.6047210693359	-26.5519104003906	151648.4375	0.525094032287598	1.03662568330765	0.1741	0.2113	0
0.001	51.72	48.28	-122.711601257324	-16.6047210693359	-26.5519104003906	151648.4375	0.525094032287598	1.03662568330765	0.1741	0.2113	1
0.001	23.71	76.29	-122.711601257324	-16.6047210693359	-26.5519104003906	151648.4375	0.525094032287598	1.03662568330765	0.1741	0.2113	0
0.001	18.78	81.22	-122.711601257324	-16.6047210693359	-26.5519104003906	151648.4375	0.525094032287598	1.03662568330765	0.1741	0.2113	1
0.001	19.13	80.87	-122.711601257324	-16.6047210693359	-26.5519104003906	151648.4375	0.525094032287598	1.03662568330765	0.1741	0.2113	0
0.001	15.63	84.37	-122.711601257324	-16.6047210693359	-26.5519104003906	151648.4375	0.525094032287598	1.03662568330765	0.1741	0.2113	0
0.001	37.04	62.96	-132.925567626953	-27.0863189697266	-33.2852478027344	165964.421875	0.820762664079666	0.97014977534612	0.1716	0.2126	0
0.001	30.99	69.01	-132.925567626953	-27.0863189697266	-33.2852478027344	165964.421875	0.820762664079666	0.97014977534612	0.1716	0.2126	1
0.001	13.41	86.59	-132.925567626953	-27.0863189697266	-33.2852478027344	165964.421875	0.820762664079666	0.97014977534612	0.1716	0.2126	0
0.001	38.74	61.26	-132.925567626953	-27.0863189697266	-33.2852478027344	165964.421875	0.820762664079666	0.97014977534612	0.1716	0.2126	0
0.001	38.51	61.49	-132.925567626953	-27.0863189697266	-33.2852478027344	165964.421875	0.820762664079666	0.97014977534612	0.1716	0.2126	0
0.001	18.78	81.22	-132.925567626953	-27.0863189697266	-33.2852478027344	165964.421875	0.820762664079666	0.97014977534612	0.1716	0.2126	0
0.001	19.07	80.93	-132.925567626953	-27.0863189697266	-33.2852478027344	165964.421875	0.820762664079666	0.97014977534612	0.1716	0.2126	0
0.001	48.67	51.33	-132.925567626953	-27.0863189697266	-33.2852478027344	165964.421875	0.820762664079666	0.97014977534612	0.1716	0.2126	1
0.001	40.78	59.22	-132.925567626953	-27.0863189697266	-33.2852478027344	165964.421875	0.820762664079666	0.97014977534612	0.1716	0.2126	1
0.001	16.91	83.09	-132.925567626953	-27.0863189697266	-33.2852478027344	165964.421875	0.820762664079666	0.97014977534612	0.1716	0.2126	0
0.001	12.57	87.43	-132.925567626953	-27.0863189697266	-33.2852478027344	165964.421875	0.820762664079666	0.97014977534612	0.1716	0.2126	0
0.001	99.43	0.57	-151.560363769531	97.9319458007812	683.082702636719	90837.9375	0.605395178000132	1.21462440490723	0.1549	0.2243	0
57.17	42.82	0.01	-126.727066040039	342.07568359375	814.332092285156	105900.8046875	0.507404943307241	1.25074676672618	0.2114	0.2615	0
13.88	86.08	0.03	-130.228057861328	405.086883544922	840.530517578125	106729.0546875	0.472591827313105	1.26935370763143	0.2216	0.2553	1
0.05	99.2	0.75	-85.0389785766602	16.1987152099609	16.2443389892578	181064.203125	0.966875632603963	0.886364579200745	0.1727	0.2577	0
0.03	99.5	0.47	-83.16748046875	17.2544326782227	17.2999496459961	180933.71875	0.735978205998739	0.787623981634776	0.1756	0.304	0
0.16	98.88	0.96	-85.0769500732422	17.3277969360352	15.2021865844727	175614.625	0.763372997442881	0.956121722857157	0.1716	0.2231	0
0.02	63.68	36.3	-121.544570922852	-16.9938201904297	-19.2776260375977	176563.5	0.708731561899185	0.963365038235982	0.1639	0.2082	0
0.19	97.41	2.4	-126.137542724609	95.1435241699219	683.02490234375	31116.400390625	0.642383833726247	0.892467319965363	0.2104	0.3212	1
0.001	0.001	0.001	-129.20768737793	110.074279785156	676.859069824219	43460.2109375	0.713737229506175	0.943021615346273	0.2104	0.299	1
12.95	86.71	0.34	-133.528182983398	157.29719543457	715.599609375	45902.703125	0.584049741427104	1.02305875221888	0.2195	0.299	0
1.63	98.28	0.09	-125.927146911621	267.808258056641	787.606811523438	54560.5625	0.686602771282196	1.1357762714227	0.2811	0.3578	0
0.001	2.46	97.54	-141.150955200195	-31.9278030395508	-43.6303253173828	150259.03125	0.660774727662404	0.929071694612503	0.1686	0.1464	0
0.001	2.18	97.82	-141.150955200195	-31.9278030395508	-43.6303253173828	150259.03125	0.660774727662404	0.929071694612503	0.1686	0.1464	0
0.001	2.85	97.15	-141.150955200195	-31.9278030395508	-43.6303253173828	150259.03125	0.660774727662404	0.929071694612503	0.1686	0.1464	0
0.001	1.47	98.53	-141.150955200195	-31.9278030395508	-43.6303253173828	150259.03125	0.660774727662404	0.929071694612503	0.1686	0.1464	0
0.28	97.54	2.18	-92.1787719726562	6.18805694580078	-4.85371398925781	116911.265625	0.866494446992874	1.14623316129049	0.2231	0.2766	0
7.44	92.46	0.1	-138.70231628418	568.244750976562	897.651306152344	110240.2265625	0.388424267371496	1.1968715985616	0.2084	0.1966	0
0.001	0.001	0.001	-133.057373046875	493.146301269531	887.6064453125	115981.578125	0.789895961682002	1.29330348968506	0.216	0.1944	0
0.001	0.001	0.001	-127.830574035645	444.32568359375	863.738098144531	115457.0234375	0.415820628404617	1.29616985718409	0.2165	0.2394	0
23.21	75.11	1.69	-65.0082397460938	7.82484436035156	18.6669616699219	20365.4765625	1.33347268899282	0.936222116152445	0.2742	0.3485	1
0.14	99.08	0.78	-76.8876724243164	12.3185577392578	6.34349060058594	130297.7109375	0.894784301519394	1.08868589003881	0.2488	0.3315	0
3.7	96.08	0.22	-132.971572875977	335.29052734375	817.0703125	61737.1484375	0.548985600471497	1.17504715919495	0.2965	0.3695	1
0.001	100	0.001	-124.05150604248	463.330932617188	872.523376464844	73901.40625	0.447637389103572	1.17332551876704	0.2965	0.3602	1
3.38	95.68	0.94	-128.681869506836	389.834777832031	840.05322265625	67677.921875	0.585176110267639	1.30684630076091	0.2938	0.353	1
9.03	48.16	42.81	-65.0082397460938	7.82484436035156	18.6669616699219	20365.4765625	1.33347268899282	0.936222116152445	0.2742	0.3485	1
0.59	98.66	0.75	-78.7698593139648	-1.99263000488281	6.08963012695312	17633.119140625	1.24125107129415	1.0443651676178	0.4286	0.3869	0
12.89	86.32	0.78	-78.7698593139648	-1.99263000488281	6.08963012695312	17633.119140625	1.24125107129415	1.0443651676178	0.4286	0.3869	0
0.09	89.67	10.24	-115.056617736816	-46.9260635375977	-32.7116470336914	21422.1640625	1.08764191468557	1.016636967659	0.2793	0.2341	0
1.48	98.15	0.38	-75.7725601196289	14.3810806274414	7.9320068359375	132492.484375	0.776285171508789	1.03311243653297	0.2403	0.308	0
0.001	0.001	0.001	-134.272644042969	248.718597412109	764.632751464844	56858.84375	0.611812790234884	1.12618150313695	0.2504	0.3011	0
8.48	91.44	0.07	-134.321792602539	188.970932006836	726.666015625	54493.78125	0.625734855731328	1.05957738558451	0.2195	0.299	1
0.001	0.001	0.001	-133.655334472656	137.896697998047	690.729736328125	52481.55859375	0.713338096936544	1.09446793794632	0.2068	0.2377	0
0.001	95.96	4.04	-158.349533081055	56.3871612548828	617.550354003906	61631.8359375	0.97349888086319	1.04974281787872	0.1922	0.2428	0
0.75	97.93	1.32	-78.119499206543	12.6217498779297	5.90880584716797	132127.515625	0.860448360443115	1.04025040070216	0.2403	0.308	1
0.16	98.78	1.06	-115.056617736816	-46.9260635375977	-32.7116470336914	21422.1640625	1.08764191468557	1.016636967659	0.2793	0.2341	1
1.2	91.43	7.37	-115.056617736816	-46.9260635375977	-32.7116470336914	21422.1640625	1.08764191468557	1.016636967659	0.2793	0.2341	1
0.16	89.95	9.89	-115.056617736816	-46.9260635375977	-32.7116470336914	21422.1640625	1.08764191468557	1.016636967659	0.2793	0.2341	1
0.21	95.34	4.46	-115.056617736816	-46.9260635375977	-32.7116470336914	21422.1640625	1.08764191468557	1.016636967659	0.2793	0.2341	0
6.15	93.41	0.43	-71.8396453857422	-1.62770080566406	11.1557312011719	43427.65625	0.807660003503164	1.13301773866018	0.2772	0.2622	0
0.45	98.87	0.68	-71.8396453857422	-1.62770080566406	11.1557312011719	43427.65625	0.807660003503164	1.13301773866018	0.2772	0.2622	1
0.67	97.22	2.11	-71.8396453857422	-1.62770080566406	11.1557312011719	43427.65625	0.807660003503164	1.13301773866018	0.2772	0.2622	0
16.82	81.89	1.29	-71.8396453857422	-1.62770080566406	11.1557312011719	43427.65625	0.807660003503164	1.13301773866018	0.2772	0.2622	0
5.35	90.52	4.13	-71.8396453857422	-1.62770080566406	11.1557312011719	43427.65625	0.807660003503164	1.13301773866018	0.2772	0.2622	0
15.19	79.09	5.72	-71.8396453857422	-1.62770080566406	11.1557312011719	43427.65625	0.807660003503164	1.13301773866018	0.2772	0.2622	1
22.28	74.19	3.52	-71.8396453857422	-1.62770080566406	11.1557312011719	43427.65625	0.807660003503164	1.13301773866018	0.2772	0.2622	0
2.99	55.22	41.79	-71.8396453857422	-1.62770080566406	11.1557312011719	43427.65625	0.807660003503164	1.13301773866018	0.2772	0.2622	0
3.66	88.06	8.27	-71.8396453857422	-1.62770080566406	11.1557312011719	43427.65625	0.807660003503164	1.13301773866018	0.2772	0.2622	0
3.73	92.03	4.24	-71.8396453857422	-1.62770080566406	11.1557312011719	43427.65625	0.807660003503164	1.13301773866018	0.2772	0.2622	1
13.78	75.11	11.1	-71.8396453857422	-1.62770080566406	11.1557312011719	43427.65625	0.807660003503164	1.13301773866018	0.2772	0.2622	1
7.27	66.5	26.23	-71.8396453857422	-1.62770080566406	11.1557312011719	43427.65625	0.807660003503164	1.13301773866018	0.2772	0.2622	0
12.21	49.97	37.82	-71.8396453857422	-1.62770080566406	11.1557312011719	43427.65625	0.807660003503164	1.13301773866018	0.2772	0.2622	0
0.08	85.96	13.95	-71.8396453857422	-1.62770080566406	11.1557312011719	43427.65625	0.807660003503164	1.13301773866018	0.2772	0.2622	0
0.03	97.94	2.03	-88.4484329223633	1.49626922607422	-4.78685760498047	147999.5625	0.756028036276499	0.948144674301147	0.2403	0.308	1
0.02	98.52	1.46	-81.3492431640625	10.7849578857422	3.76364898681641	142940.8125	0.788633604844411	1.02246210972468	0.2289	0.2724	1
0.001	0.001	0.001	-163.027603149414	208.91130065918	721.56494140625	63114.46484375	0.615766743818919	1.11660472551982	0.2265	0.2615	0
11.49	88.43	0.07	-119.455940246582	453.908996582031	868.7822265625	75054.9453125	0.578170478343964	1.25064486265182	0.2654	0.2736	1
0.001	0.001	0.001	-125.391639709473	534.862915039062	897.443115234375	81822.34375	0.542988359928131	1.15045615037282	0.2051	0.0682	0
0.13	98.4	1.48	-84.2575454711914	6.84469604492188	-0.02215576171875	137497.109375	0.91534294684728	1.01291612784068	0.2403	0.308	0
0.07	97.93	2	-84.9450836181641	6.36557769775391	-0.376762390136719	143983.859375	0.808382302522659	0.97691798210144	0.2289	0.2724	0
0.65	81.07	18.28	-102.557258605957	-25.0540466308594	-17.576545715332	22582.763671875	1.14768463373184	1.11534647146861	0.3993	0.3107	0
2.5	53.87	43.64	-102.557258605957	-25.0540466308594	-17.576545715332	22582.763671875	1.14768463373184	1.11534647146861	0.3993	0.3107	0
1.04	98.74	0.21	-102.20433807373	-23.004150390625	-16.9887466430664	29360.458984375	0.91192227602005	1.26255871852239	0.364	0.3107	0
0.04	98.89	1.07	-85.2532806396484	7.54705810546875	0.521690368652344	145749.25	0.778407335281372	1.02041139205297	0.2289	0.2724	1
0.001	0.001	0.001	-132.280960083008	590.281066894531	909.581848144531	89047.2578125	0.54240479071935	1.19513674577077	0.08639	4.575e-05	0
0.001	0.001	0.001	-129.905014038086	425.916625976562	846.636962890625	78413.234375	0.546612481276194	1.14989707867304	0.2419	0.243	1
0.001	95.31	4.69	-167.198364257812	248.559356689453	738.334777832031	72571.2109375	0.741588880618413	1.02676469087601	0.2332	0.2654	0
0.02	97.96	2.02	-86.8251876831055	3.90130615234375	-2.58563995361328	146830.171875	0.718750933806101	0.94318950176239	0.2403	0.308	0
1.15	97.95	0.9	-85.363899230957	5.15570831298828	-1.43244934082031	141470.234375	0.95003334681193	0.962777018547058	0.2403	0.308	1
0.95	40.12	58.93	-102.20433807373	-23.004150390625	-16.9887466430664	29360.458984375	0.91192227602005	1.26255871852239	0.364	0.3107	0
6.99	33.46	59.56	-107.955307006836	-23.6612701416016	-21.4041137695312	30925.080078125	0.869898766279221	1.26147464911143	0.3764	0.3037	0
1.91	97.7	0.39	-107.955307006836	-23.6612701416016	-21.4041137695312	30925.080078125	0.869898766279221	1.26147464911143	0.3764	0.3037	1
2.94	95.32	1.74	-105.511779785156	-22.5417327880859	-19.1340789794922	26421.91015625	1.17174726724625	1.24229294061661	0.4285	0.3688	0
0.12	99.26	0.63	-80.3666381835938	12.2956924438477	4.97549438476562	139701.96875	0.739213347434998	1.03573108712832	0.2289	0.2724	0
0.001	35.58	64.42	-67.7533493041992	2.90299224853516	15.2249450683594	13570.650390625	1.55075766642888	0.951068798700968	0.2449	0.3485	0
10.76	86.61	2.63	-67.7533493041992	2.90299224853516	15.2249450683594	13570.650390625	1.55075766642888	0.951068798700968	0.2449	0.3485	1
22.26	75.2	2.54	-75.6980209350586	-3.08488464355469	8.02044677734375	33677.76953125	0.942855715751648	1.04556391636531	0.3188	0.3031	1
0.35	98.11	1.54	-100.295471191406	-29.9749298095703	-17.1484985351562	37730	0.972587525844574	1.0600527326266	0.2772	0.2622	0
0.02	98.31	1.67	-83.2738647460938	6.55805206298828	0.198822021484375	142026.96875	0.738977015018463	0.983949780464172	0.2403	0.308	0
0.06	79.05	20.89	-162.405471801758	123.951095581055	669.55517578125	57532.37109375	0.632853507995605	1.09916150569916	0.2068	0.2377	0
0.05	84.62	15.33	-149.955688476562	138.513305664062	680.1513671875	67089.0546875	0.641915122667948	1.00469720363617	0.1981	0.2377	0
0.48	98.83	0.69	-83.8060455322266	10.3807830810547	2.04257965087891	99179.8203125	1.31853596369425	1.24890021483103	0.2438	0.292	1
0.06	98.21	1.73	-95.1199493408203	4.55340576171875	-5.53892517089844	69379.0078125	0.787253479162852	1.04326772689819	0.2263	0.2125	1
0.3	96.77	2.93	-88.0229873657227	15.5494537353516	1.24052429199219	96745.3046875	0.731410463651021	0.963552584250768	0.1971	0.1896	1
0.08	95.88	4.04	-93.9803314208984	8.08903503417969	-5.241455078125	96427.625	1.37861158450445	0.936360875765483	0.1971	0.1896	1
0.02	98.12	1.87	-99.1589965820312	3.84646606445312	-10.1625518798828	101839.46875	1.12986584504445	1.03670541445414	0.1937	0.1858	0
0.03	83.65	16.32	-102.407928466797	2.79624938964844	-12.4203109741211	107900.5234375	0.632914751768112	1.03578279415766	0.1937	0.1858	0
0.01	96.08	3.91	-91.7525939941406	-0.631050109863281	-5.77899169921875	73937.671875	0.79252153635025	1.1732980410258	0.2882	0.4105	1
0.09	95.12	4.78	-95.4642181396484	-0.405342102050781	-9.14609527587891	94277.3359375	1.0672781864802	1.2828523516655	0.259	0.3077	0
0.03	98.79	1.18	-86.1788787841797	7.47037506103516	-0.230278015136719	92236.3046875	1.62183330456416	1.36711390813192	0.259	0.3077	1
0.07	98.89	1.04	-86.8917922973633	8.94769287109375	-0.691329956054688	105387.2265625	1.02815806865692	1.18346150716146	0.2438	0.292	0
0.03	80.09	19.88	-105.444007873535	-7.32282257080078	-18.3858261108398	102962.625	1.45098326603572	1.13459614912669	0.2208	0.2497	1
0.07	80.85	19.09	-105.819053649902	-10.6554336547852	-18.7496490478516	76606.484375	0.754215329885483	1.16800659894943	0.2556	0.3022	0
0.06	86.46	13.48	-108.412185668945	-16.7806015014648	-21.4252471923828	59710.9609375	0.764288897315661	1.10295691092809	0.2689	0.3022	0
0.001	0.001	0.001	-127.69645690918	608.593566894531	918.366516113281	88042.9453125	0.397850165764491	1.17073569695155	0.08639	4.575e-05	0
12.44	87.55	0.01	-152.99382019043	572.062744140625	905.183776855469	123677.0078125	0.365992516279221	1.24379336833954	0.1651	0.05097	1
46.35	53.21	0.44	-27.3437595367432	50.9042205810547	293.674560546875	10503.62109375	1.52005175749461	0.560160835584005	0.1579	0.5436	0
24.15	74.88	0.97	-74.9055709838867	3.23780822753906	242.945831298828	2387.44506835938	1.10969964663188	0.411507447560628	0.2538	0.3433	0
34.99	60.41	4.61	-53.3957672119141	23.8876342773438	242.642623901367	10742.2255859375	1.27437973022461	0.567367553710938	0.1914	0.5012	0
0.07	70.44	29.5	-112.028282165527	-15.6936492919922	-24.4468078613281	74323.328125	0.746064643065135	1.01915884017944	0.2215	0.201	1
0.3	78.53	21.17	-110.468597412109	-10.15283203125	-21.6045837402344	78322.328125	0.826340476671855	1.0765419403712	0.2124	0.1952	0
0.03	69.65	30.32	-111.781768798828	-13.3644027709961	-23.5354385375977	76217.1328125	0.869163910547892	0.989097545544306	0.2215	0.201	0
0.09	81.19	18.72	-106.583000183105	-8.95188903808594	-18.9519271850586	82143.6796875	1.49698309103648	1.04487510522207	0.2127	0.1952	0
0.04	76.2	23.75	-112.689598083496	-14.5082931518555	-24.2006988525391	71852.0859375	0.821616272131602	0.966401020685832	0.2251	0.2043	0
0.05	99.15	0.81	-85.2687301635742	-3.48994445800781	11.778564453125	232633.203125	0.704089254140854	0.816943387190501	0.1775	0.4679	0
0.01	97.66	2.33	-85.8855133056641	-3.99160766601562	9.22209930419922	230209.578125	1.90638717015584	0.817835658788681	0.165	0.417	0
0.2	98.04	1.77	-86.2930145263672	-5.70888519287109	7.55130004882812	235079.8125	0.601032267014186	0.872586290041606	0.165	0.417	0
0.19	96.06	3.75	-85.3222885131836	-4.90157318115234	4.95531463623047	234897.28125	0.631504635016123	0.786903282006582	0.1532	0.3074	0
38.61	61.27	0.12	-188.596313476562	641.645812988281	878.14111328125	96125.8359375	0.482061634461085	1.10474600394567	0.04799	1.062e-06	0
0.09	87.52	12.39	-72.3385238647461	5.54398345947266	256.006896972656	1412.54956054688	0.841341247161229	0.430996030569077	0.1975	0.4727	0
0.02	79.58	20.4	-80.1951446533203	-1.80187225341797	253.591751098633	4091.00732421875	1.47112969557444	0.51832706729571	0.1975	0.4727	0
0.03	69.59	30.38	-88.7536544799805	-9.85288238525391	259.457458496094	5803.404296875	0.953879237174988	0.54948561390241	0.1975	0.4727	1
0.06	98.1	1.83	-67.9677276611328	16.1360321044922	343.825866699219	37312.63671875	0.995597044626872	0.555636296669642	0.2181	0.6669	0
0.001	96.74	3.26	-72	11.9943161010742	332.737823486328	28234.537109375	1.16107348601023	0.541512151559194	0.1944	0.5968	0
52.38	44.94	2.68	-50.0194892883301	34.453800201416	355.871887207031	6129.005859375	1.38446756203969	0.479964673519135	0.176	0.5436	0
48.08	50.11	1.81	-46.1733093261719	34.0119934082031	304.76416015625	8491.6123046875	1.37042260169983	0.501896530389786	0.1579	0.5436	1
59.61	40.13	0.26	-35.1224098205566	48.612720489502	365.552154541016	2307.35766601562	1.32657444477081	0.460390865802765	0.176	0.5436	1
29.13	69.5	1.37	-33.0328102111816	44.2350959777832	268.877563476562	3964.69580078125	1.42407023906708	0.536761661370595	0.2538	0.3433	0
0.03	58.32	41.65	-188.373992919922	-86.0678863525391	433.881256103516	32015.806640625	0.763936221599579	0.83001583814621	0.1488	0.1852	0
40.3	52.46	7.24	-150.528381347656	-57.622200012207	392.24853515625	26342.287109375	0.641088863213857	0.801358242829641	0.16	0.1478	0
26.54	61.61	11.85	-149.745422363281	-55.6429824829102	413.31640625	21875.859375	0.705264190832774	0.84088671207428	0.16	0.1566	0
0.001	82.7	17.3	-149.745422363281	-55.6429824829102	413.31640625	21875.859375	0.705264190832774	0.84088671207428	0.16	0.1566	0
15.94	51.75	32.3	-95.1199493408203	4.55340576171875	-5.53892517089844	69379.0078125	0.787253479162852	1.04326772689819	0.2263	0.2125	1
8.68	88.25	3.08	-98.4695281982422	4.92008209228516	-8.50373077392578	80916.2109375	1.49030156930288	1.05326223373413	0.2034	0.186	1
2.15	94.3	3.54	-98.4695281982422	4.92008209228516	-8.50373077392578	80916.2109375	1.49030156930288	1.05326223373413	0.2034	0.186	0
1.01	43.33	55.66	-98.4695281982422	4.92008209228516	-8.50373077392578	80916.2109375	1.49030156930288	1.05326223373413	0.2034	0.186	0
0.001	81.72	18.28	-111.066818237305	-4.82175445556641	-20.5761871337891	108993.3125	0.843083997567495	1.0142203271389	0.1937	0.1858	0
1.01	40.19	58.8	-93.9803314208984	8.08903503417969	-5.241455078125	96427.625	1.37861158450445	0.936360875765483	0.1971	0.1896	0
0.08	98.79	1.12	-88.5097961425781	7.46042633056641	0.564811706542969	58622.16796875	1.12464636564255	1.03611095746358	0.2422	0.2119	0
0.14	41.13	58.72	-93.214714050293	0.158676147460938	458.942260742188	23662.0078125	0.654402663310369	0.836537857850393	0.16	0.1566	0
0.12	41.17	58.71	-207.582733154297	-111.250869750977	395.161590576172	12396.7255859375	0.813857992490133	0.732174634933472	0.199	0.2932	0
0.001	66.94	33.06	-111.066818237305	-4.82175445556641	-20.5761871337891	108993.3125	0.843083997567495	1.0142203271389	0.1937	0.1858	0
0.001	22.82	77.18	-111.066818237305	-4.82175445556641	-20.5761871337891	108993.3125	0.843083997567495	1.0142203271389	0.1937	0.1858	0
0.49	88.65	10.86	-112.360092163086	-8.15282440185547	-22.8118667602539	108787.15625	0.607633978128433	1.08988730112712	0.1937	0.1858	1
3.05	33.7	63.24	-112.360092163086	-8.15282440185547	-22.8118667602539	108787.15625	0.607633978128433	1.08988730112712	0.1937	0.1858	0
0.38	92.76	6.85	-922.246826171875	-81.91943359375	151.82373046875	98137.3203125	0.418823957443237	1.06683093309402	0.04453	2.416e-06	0
0.13	97.89	1.98	-507.405883789062	344.776123046875	567.576171875	108422.90625	0.349510302146276	1.0732018550237	0.04559	1.587e-05	0
0.07	26.57	73.36	-58.081485748291	35.911563873291	489.802001953125	16364.5400390625	0.937863091627757	0.540634632110596	0.1909	0.5499	0
22.34	28.61	49.05	-28.6149826049805	64.3086700439453	502.099243164062	11278.0615234375	1.33302386601766	0.503648082415263	0.1989	0.6496	1
0.43	98.64	0.92	-130.621704101562	-34.2047729492188	481.301452636719	34859.921875	0.555272847414017	0.850967168807983	0.1355	0.2925	0
0.26	87.93	11.81	-90.9252166748047	8.335205078125	-3.07215881347656	91534.6875	1.46898098786672	0.988795260588328	0.2065	0.192	0
0.47	53.49	46.05	-113.731262207031	-6.56195068359375	-22.9928359985352	99827.390625	1.24782945712407	0.948628435532252	0.1902	0.1858	0
54.71	26.54	18.75	-110.024391174316	-14.8795547485352	491.700531005859	5349.4296875	0.762344717979431	0.792122026284536	0.1867	0.2018	0
0.001	17.73	82.27	-1275.18579101562	-277.908203125	-167.16455078125	111049.4921875	0.529373496770859	1.07059645652771	0.04231	5.555e-07	1
0.001	8.05	91.95	-1529.88940429688	-499.53369140625	-414.534912109375	111968.53125	0.327502061923345	1.07290937503179	0.04206	1.733e-07	0
0.13	99.61	0.26	-114.223701477051	-20.4077453613281	502.6796875	49407.65234375	0.450286070505778	0.944655656814575	0.1237	0.2741	1
0.43	99.2	0.37	-101.525337219238	-7.99233245849609	493.807189941406	40680.25	0.585605164368947	0.863563676675161	0.1332	0.2877	0
0.001	37.38	62.62	-119.583778381348	-10.457633972168	-27.9134674072266	109378.703125	1.2755073706309	1.12067401409149	0.184	0.1647	1
0.09	47.08	52.84	-120.973731994629	-13.0043258666992	-29.4111480712891	113913.46875	0.639352897802989	1.04011525710424	0.184	0.1647	0
0.001	0.001	0.001	-121.596549987793	-23.6291122436523	476.753295898438	25900.158203125	0.697056353092194	0.682337284088135	0.1488	0.2677	0
0.04	95.91	4.05	-1126.36889648438	-242.035461425781	-44.025634765625	100209.2734375	0.329274515310923	1.00909548997879	0.04799	1.062e-06	1
0.001	33.71	66.29	-1388.9716796875	-201.11376953125	-230.458251953125	136675.046875	0.330489734808604	1.07817383607229	0.03904	3.544e-07	1
0.001	98.98	1.02	-85.8679962158203	4.28231811523438	446.073608398438	31590.513671875	0.78575740257899	0.726939876874288	0.1536	0.3572	0
66.24	33.76	0.001	-92.875373840332	-0.156051635742188	474.2353515625	30980.947265625	0.991127729415894	0.837231556574504	0.1473	0.3189	0
0.99	98.65	0.36	-119.854904174805	-21.9853820800781	476.981872558594	25496.77734375	0.679898699124654	0.732111473878225	0.1488	0.2677	0
0.001	0.001	0.001	-46.8250274658203	101.380249023438	693.516479492188	15189.40234375	0.863443613052368	0.64457114537557	0.3398	0.895	0
0.01	99.13	0.86	-88.3858489990234	6.84906768798828	8.48885345458984	186413.453125	0.75444499651591	0.807448675235113	0.1812	0.3157	1
0.001	29.4	70.6	-88.3858489990234	6.84906768798828	8.48885345458984	186413.453125	0.75444499651591	0.807448675235113	0.1812	0.3157	1
0.19	99.68	0.13	-89.5131988525391	6.55007171630859	11.6736068725586	194028.984375	0.631792227427165	0.799353937307994	0.1778	0.3301	1
0.01	95.44	4.55	-150.4970703125	-49.8076019287109	464.677368164062	29244.115234375	0.66483743985494	0.837062329053879	0.1488	0.2677	0
79.94	18.98	1.09	-24.8841571807861	64.7570877075195	467.415802001953	14339.1298828125	1.26707295576731	0.542124221722285	0.1843	0.5499	0
0.001	11.06	88.94	-191.675109863281	-99.3907089233398	339.88916015625	27155.345703125	0.652739564577738	0.791799982388814	0.1669	0.2342	1
0.3	96.6	3.1	-34.2302055358887	55.0398445129395	449.21826171875	12771.763671875	1.2583589553833	0.550626069307327	0.2071	0.7832	0
0.06	99.47	0.46	-86.4136505126953	12.0568542480469	17.9384765625	195534.140625	0.692489186922709	0.810190270344416	0.1741	0.3203	1
11.06	88.04	0.9	-90.0619125366211	4.18431091308594	12.3939208984375	202080.5	0.561990102132161	0.69773135582606	0.1741	0.3391	1
3.59	96.41	0.001	-35.1299209594727	71.4020767211914	623.136474609375	12812.095703125	0.955547968546549	0.703629453976949	0.2897	0.7847	0
0.68	75.45	23.88	-125.869277954102	-22.7317962646484	517.268432617188	14994.8408203125	0.850835045178731	0.699426551659902	0.2897	0.7847	1
29.26	18.81	51.93	-127.904205322266	-25.6093063354492	509.949798583984	16335.3505859375	0.800253351529439	0.730429589748383	0.199	0.2932	0
26.26	52.49	21.25	-26.9153347015381	71.9828033447266	609.50732421875	4798.0234375	0.86946302652359	0.670162300268809	0.2897	0.7847	1
45.99	39.98	14.03	-200.318878173828	-102.4892578125	419.120941162109	11302.40234375	0.785524507363637	0.901526769002279	0.199	0.2932	1
100	0.001	0.001	-46.2640342712402	46.805736541748	487.704895019531	12536.712890625	1.28994834423065	0.534597893555959	0.1989	0.6496	1
3.83	81.28	14.88	-84.9885482788086	14.3976516723633	550.259704589844	7861.67236328125	0.878364741802216	0.712860286235809	0.199	0.2932	0
0.001	3	97	-88.5529098510742	2.21424102783203	16.0041046142578	216132.375	0.698841104904811	0.699870804945628	0.1637	0.3631	0
5.82	92.5	1.68	-88.5529098510742	2.21424102783203	16.0041046142578	216132.375	0.698841104904811	0.699870804945628	0.1637	0.3631	1
0.001	78.83	21.17	-224.228866577148	-124.631057739258	395.347961425781	19458.80078125	0.746191481749217	0.789256016413371	0.1647	0.1636	1
0.001	68.69	31.31	-166.474807739258	-68.3965072631836	433.737915039062	28906.009765625	0.676471322774887	0.718675831953684	0.1647	0.1636	1
0.04	98.75	1.22	-96.5690460205078	2.99822235107422	-7.37848663330078	71452.203125	0.736443519592285	1.03166148066521	0.2251	0.2043	0
0.02	94.81	5.17	-113.98853302002	-18.9970016479492	-25.9916687011719	63136.359375	0.630576441685359	1.21319909890493	0.2335	0.2043	0
0.001	3.2	96.8	-192.681381225586	-93.0142822265625	434.584167480469	14436.794921875	0.764076411724091	0.692910750706991	0.199	0.2932	0
6.16	93.33	0.51	-69.7497177124023	12.9581298828125	14.7424926757812	66582.4375	0.940584282080332	1.26384735107422	0.2863	0.3874	1
0.001	22.25	77.75	-69.7497177124023	12.9581298828125	14.7424926757812	66582.4375	0.940584282080332	1.26384735107422	0.2863	0.3874	0
0.05	99.3	0.65	-87.1592788696289	4.76125335693359	19.1706848144531	217421.328125	0.683600624402364	0.71049631635348	0.1637	0.3631	0
0.07	99.29	0.64	-88.8434677124023	5.57845306396484	20.2794952392578	219210.640625	0.728702316681544	0.685148348410924	0.1653	0.3724	1
0.001	98.62	1.38	-143.580947875977	-49.6569671630859	400.327392578125	17467.818359375	0.687339981396993	0.563580016295115	0.1669	0.2677	1
0.01	99.27	0.72	-99.2434005737305	5.74003601074219	-9.45359802246094	104152.6796875	0.686087916294734	1.05273083845774	0.1937	0.1858	1
1.73	53.3	44.96	-113.780708312988	-7.69963073730469	-23.2021560668945	112067.46875	0.831261734167735	1.0406619211038	0.1937	0.1858	0
0.04	84.66	15.31	-108.880294799805	-16.8667297363281	-21.9991989135742	62570.81640625	1.51406383514404	1.10770024855932	0.2689	0.3022	0
0.01	96.61	3.38	-96.9922790527344	-7.48043823242188	-10.7544860839844	61062.390625	1.14893805980682	1.26966746648153	0.3002	0.4105	1
13.7	86.11	0.2	-69.9324951171875	18.7949600219727	14.6345062255859	92913.5859375	1.02167491118113	1.33427311976751	0.2641	0.3342	0
0.001	98.5	1.5	-69.9324951171875	18.7949600219727	14.6345062255859	92913.5859375	1.02167491118113	1.33427311976751	0.2641	0.3342	0
6.06	93.4	0.55	-76.0290069580078	16.6032638549805	9.44870758056641	96850.0859375	1.49840825796127	1.27984565496445	0.259	0.3158	0
1.67	98.13	0.2	-76.0290069580078	16.6032638549805	9.44870758056641	96850.0859375	1.49840825796127	1.27984565496445	0.259	0.3158	1
0.001	14.9	85.1	-90.2165603637695	7.87643432617188	17.0353469848633	204355.15625	0.70486980676651	0.915211538473765	0.1716	0.3391	0
0.01	99.33	0.66	-90.2165603637695	7.87643432617188	17.0353469848633	204355.15625	0.70486980676651	0.915211538473765	0.1716	0.3391	1
0.03	99.37	0.6	-92.6959915161133	6.72914123535156	13.4039764404297	197904.546875	0.650890489419301	0.802881260712942	0.1741	0.3203	0
0.01	96.15	3.84	-103.557327270508	-1.3636474609375	-14.9373474121094	104174.1015625	1.21979457139969	1.0301162203153	0.2031	0.1882	0
0.07	77.51	22.42	-108.724822998047	-9.87919616699219	-20.7348480224609	83608.390625	1.44294571876526	0.931220293045044	0.2127	0.1952	0
0.41	90.59	8.99	-104.170677185059	-4.32868957519531	-16.0427398681641	89505.3984375	1.37305615345637	1.00554444392522	0.2127	0.1952	0
0.96	98.46	0.57	-66.5664596557617	19.7262115478516	18.7147064208984	63844.5546875	1.00125911831856	1.40621471405029	0.3002	0.4105	0
0.04	99.11	0.84	-84.7404098510742	4.66899871826172	0.942626953125	70573.171875	0.936244944731394	1.21376812458038	0.2882	0.4105	0
0.54	83.26	16.19	-104.502517700195	-0.948143005371094	-14.2070007324219	79242.03125	1.58834246794383	0.931047777334849	0.213	0.2025	0
0.001	32.81	67.19	-120.477119445801	-11.1677551269531	-28.702033996582	109997.78125	0.972175538539886	1.1170059243838	0.184	0.1647	1
0.01	98.97	1.02	-86.9980697631836	11.8316955566406	2.82009887695312	139254.890625	1.00710175434748	1.14691134293874	0.2086	0.2663	1
0.001	0.001	0.001	-103.551803588867	-11.6181411743164	489.037658691406	49371.04296875	0.569662739833196	1.09050672252973	0.1332	0.2877	1
0.43	97.1	2.48	-123.2392578125	-11.1569595336914	556.511779785156	53253.29296875	0.555581092834473	1.02469740311305	0.1313	0.3546	0
0.89	95	4.11	-104.26496887207	10.6126556396484	591.48828125	61171.890625	0.528055568536123	1.06262316306432	0.1313	0.3546	0
8.84	90.96	0.2	-104.26496887207	10.6126556396484	591.48828125	61171.890625	0.528055568536123	1.06262316306432	0.1313	0.3546	1
0.04	99.54	0.41	-84.5340194702148	15.1716766357422	18.3000335693359	188538.78125	0.709801197052002	0.847775628169378	0.1741	0.3203	1
0.001	67.79	32.21	-115.681198120117	-12.2166748046875	-8.17329406738281	193440.203125	0.68623008330663	0.812387555837631	0.162	0.2577	0
0.001	68.1	31.9	-115.681198120117	-12.2166748046875	-8.17329406738281	193440.203125	0.68623008330663	0.812387555837631	0.162	0.2577	1
0.001	14.9	85.1	-115.681198120117	-12.2166748046875	-8.17329406738281	193440.203125	0.68623008330663	0.812387555837631	0.162	0.2577	0
0.15	99.08	0.77	-88.9826202392578	6.54986572265625	21.0946350097656	219567.84375	0.646984726190567	0.740209798018138	0.1632	0.3241	0
9.7	90.07	0.23	-75.3121643066406	10.3014450073242	8.71502685546875	88784.7421875	1.99438673257828	1.18674808740616	0.2717	0.3542	1
3.66	95.79	0.56	-77.3008575439453	4.93934631347656	6.10276031494141	85964.1875	1.01667688290278	1.10790326197942	0.2433	0.3012	1
2.22	97.15	0.63	-78.5329742431641	2.9664306640625	4.86283874511719	83707.7734375	1.03329829374949	1.10349341233571	0.2498	0.3542	0
29.64	70.36	0.001	-68.2243423461914	9.88124084472656	15.0262985229492	75068.6640625	0.872325638930003	1.15986998875936	0.2465	0.4032	1
18.79	80.89	0.32	-71.9763641357422	5.07064819335938	11.9167709350586	58292.3359375	1.132044672966	1.24901201327642	0.2725	0.4075	1
5.7	94.17	0.13	-67.5798416137695	6.16166687011719	15.2812194824219	67318.171875	0.841855565706889	1.16659704844157	0.2559	0.4399	1
31.63	67.47	0.9	-68.7517776489258	6.0772705078125	14.2479629516602	69375.8359375	0.937468707561493	1.22570741176605	0.2559	0.4399	0
0.02	90.65	9.33	-100.059524536133	-2.48276519775391	-12.8525543212891	93442.296875	0.792250116666158	1.20236464341482	0.2292	0.2545	1
0.35	85.64	14.01	-100.059524536133	-2.48276519775391	-12.8525543212891	93442.296875	0.792250116666158	1.20236464341482	0.2292	0.2545	1
0.05	92.52	7.43	-97.4646682739258	-2.49960327148438	-11.132682800293	93237.9765625	2.47404952843984	1.30477390686671	0.259	0.3077	0
0.04	78.13	21.83	-97.4646682739258	-2.49960327148438	-11.132682800293	93237.9765625	2.47404952843984	1.30477390686671	0.259	0.3077	1
0.01	80.48	19.51	-105.654449462891	-14.3831558227539	-19.1225280761719	64409.71484375	1.09150234858195	1.12306062380473	0.2689	0.3022	0
0.03	1.41	98.56	-78.591911315918	4.02752685546875	5.11188507080078	82615.1875	2.27123296260834	1.14913819233576	0.2433	0.3012	1
3.34	94.99	1.67	-78.591911315918	4.02752685546875	5.11188507080078	82615.1875	2.27123296260834	1.14913819233576	0.2433	0.3012	0
1.44	97.85	0.71	-78.591911315918	4.02752685546875	5.11188507080078	82615.1875	2.27123296260834	1.14913819233576	0.2433	0.3012	0
0.001	1.24	98.76	-78.591911315918	4.02752685546875	5.11188507080078	82615.1875	2.27123296260834	1.14913819233576	0.2433	0.3012	0
0.03	98.56	1.41	-80.2522583007812	4.73624420166016	2.85079193115234	99065.6328125	0.810145874818166	1.04256727298101	0.2433	0.2839	1
4.04	79.12	16.84	-80.2522583007812	4.73624420166016	2.85079193115234	99065.6328125	0.810145874818166	1.04256727298101	0.2433	0.2839	0
0.5	14.81	84.7	-80.2522583007812	4.73624420166016	2.85079193115234	99065.6328125	0.810145874818166	1.04256727298101	0.2433	0.2839	1
0.07	40.38	59.55	-80.2522583007812	4.73624420166016	2.85079193115234	99065.6328125	0.810145874818166	1.04256727298101	0.2433	0.2839	0
0.55	3.44	96.01	-80.2522583007812	4.73624420166016	2.85079193115234	99065.6328125	0.810145874818166	1.04256727298101	0.2433	0.2839	0
0.001	0.001	100	-80.2522583007812	4.73624420166016	2.85079193115234	99065.6328125	0.810145874818166	1.04256727298101	0.2433	0.2839	0
0.12	46.75	53.13	-80.2522583007812	4.73624420166016	2.85079193115234	99065.6328125	0.810145874818166	1.04256727298101	0.2433	0.2839	1
0.3	59.79	39.91	-80.2522583007812	4.73624420166016	2.85079193115234	99065.6328125	0.810145874818166	1.04256727298101	0.2433	0.2839	1
0.01	48.29	51.7	-80.2522583007812	4.73624420166016	2.85079193115234	99065.6328125	0.810145874818166	1.04256727298101	0.2433	0.2839	1
0.02	98.66	1.33	-76.9190216064453	6.26716613769531	4.84278106689453	107845.09375	1.04172813892365	1.18895035982132	0.2268	0.2816	0
0.001	67.34	32.66	-76.9190216064453	6.26716613769531	4.84278106689453	107845.09375	1.04172813892365	1.18895035982132	0.2268	0.2816	1
4.78	95.09	0.13	-67.4732437133789	9.10797119140625	15.2784805297852	77383.4140625	0.827674786249797	1.24210268259048	0.2465	0.4032	0
0.001	25.78	74.22	-67.4732437133789	9.10797119140625	15.2784805297852	77383.4140625	0.827674786249797	1.24210268259048	0.2465	0.4032	0
15.13	84.44	0.43	-66.4909057617188	8.89528656005859	16.9947662353516	61862.7734375	1.01414906978607	1.20857354005178	0.2559	0.4399	1
39.11	60.24	0.65	-66.4909057617188	8.89528656005859	16.9947662353516	61862.7734375	1.01414906978607	1.20857354005178	0.2559	0.4399	0
8.86	90.74	0.39	-76.0996856689453	2.38280487060547	8.14916229248047	54690.73046875	1.08185160160065	1.23153038819631	0.2725	0.4075	0
0.001	30.5	69.5	-90.7126541137695	6.41775512695312	17.9878692626953	211016.21875	0.664337495962779	0.70856112241745	0.1632	0.3241	1
0.001	14.4	85.6	-90.7126541137695	6.41775512695312	17.9878692626953	211016.21875	0.664337495962779	0.70856112241745	0.1632	0.3241	0
0.06	98.3	1.64	-87.6897735595703	3.69271087646484	0.207435607910156	175567.765625	0.614205151796341	0.811320811510086	0.2033	0.2591	1
0.78	98.25	0.97	-89.401611328125	1.466796875	-0.47125244140625	182206.90625	0.639784544706345	0.791596372922262	0.1956	0.2682	0
0.06	98.5	1.44	-91.2754974365234	0.118759155273438	-4.15653228759766	171981.34375	0.757103562355042	0.83728015422821	0.2033	0.2591	0
0.02	96.52	3.46	-91.9766006469727	-3.43999481201172	-8.75923919677734	172178.9375	0.724859277407328	0.769304563601812	0.2096	0.2682	0
0.001	14.7	85.3	-94.5339813232422	-0.0572128295898438	-4.16960906982422	168991.640625	0.71180667479833	0.855598936478297	0.1993	0.2591	1
15.82	82.57	1.61	-94.5339813232422	-0.0572128295898438	-4.16960906982422	168991.640625	0.71180667479833	0.855598936478297	0.1993	0.2591	0
0.001	22.6	77.4	-94.110725402832	1.18087768554688	-2.88106536865234	168773.015625	0.900827209154765	0.817136406898499	0.1993	0.2591	1
10.02	87.28	2.7	-94.110725402832	1.18087768554688	-2.88106536865234	168773.015625	0.900827209154765	0.817136406898499	0.1993	0.2591	0
26.89	70.47	2.64	-94.110725402832	1.18087768554688	-2.88106536865234	168773.015625	0.900827209154765	0.817136406898499	0.1993	0.2591	1
0.001	35	65	-90.069580078125	4.02385711669922	2.44854736328125	178801.609375	0.669840395450592	0.769784073034922	0.1944	0.2721	1
0.04	98.88	1.08	-90.069580078125	4.02385711669922	2.44854736328125	178801.609375	0.669840395450592	0.769784073034922	0.1944	0.2721	0
0.16	99.24	0.6	-89.3156204223633	3.89633178710938	1.98831939697266	178698.5625	0.67489363749822	0.792419582605362	0.1944	0.2721	1
0.001	13	87	-90.7383117675781	-0.386741638183594	2.60162353515625	195772.65625	0.648047139247259	0.718471397956212	0.187	0.2924	0
0.72	96.44	2.84	-90.7383117675781	-0.386741638183594	2.60162353515625	195772.65625	0.648047139247259	0.718471397956212	0.187	0.2924	0
0.02	98.81	1.17	-89.7724609375	2.63368988037109	6.69850921630859	195329.828125	0.609763145446777	0.78387842575709	0.1838	0.3019	0
0.001	0.8	99.2	-91.4279632568359	-2.54532623291016	2.76964569091797	202837.40625	0.644782304763794	0.675819933414459	0.1812	0.3019	0
0.02	97.56	2.42	-91.4279632568359	-2.54532623291016	2.76964569091797	202837.40625	0.644782304763794	0.675819933414459	0.1812	0.3019	1
1.13	98.49	0.38	-82.4508514404297	6.32878112792969	1.34561920166016	106809.578125	1.13446994622548	1.14374916752179	0.2539	0.3158	0
0.23	99.52	0.25	-78.336784362793	8.22658538818359	5.13034820556641	100589.21875	1.08466885487239	1.15402117371559	0.2436	0.3028	0
19.77	79.22	1.01	-71.0537261962891	17.2163543701172	13.2811737060547	94987.21875	1.30426869789759	1.30708110332489	0.2641	0.3342	0
0.38	99.18	0.43	-87.6332015991211	10.8664627075195	0.2305908203125	123576.3671875	0.753042588631312	1.21202256282171	0.2231	0.2766	1
0.001	57.39	42.61	-112.040550231934	-7.62691497802734	-20.6658630371094	128797.5390625	0.714565366506577	0.953429520130157	0.1988	0.2048	1
0.001	34.7	65.3	-112.040550231934	-7.62691497802734	-20.6658630371094	128797.5390625	0.714565366506577	0.953429520130157	0.1988	0.2048	1
0.06	15.59	84.34	-134.219512939453	-26.0363311767578	-40.5194702148438	132518.390625	1.58390692869822	0.938363413016001	0.1756	0.1422	1
0.001	8.8	91.2	-134.219512939453	-26.0363311767578	-40.5194702148438	132518.390625	1.58390692869822	0.938363413016001	0.1756	0.1422	0
0.001	9.1	90.9	-134.219512939453	-26.0363311767578	-40.5194702148438	132518.390625	1.58390692869822	0.938363413016001	0.1756	0.1422	0
0.73	96.28	2.99	-148.033966064453	-50.6479873657227	509.082244873047	59282.6640625	0.6352192958196	1.08699429035187	0.1158	0.2226	0
13.72	86.27	0.01	-102.80542755127	63.2956771850586	659.109924316406	72745.7890625	0.568206657965978	1.09875696897507	0.1543	0.2791	0
0.001	100	0.001	-158.803192138672	-56.4972381591797	522.201293945312	68408.9140625	0.456541548172633	1.10791464646657	0.1158	0.2213	0
0.12	99.49	0.39	-104.44571685791	-9.46617126464844	7.93715667724609	222655.46875	1.32562055190404	0.746940732002258	0.1642	0.3905	1
0.001	32.8	67.2	-88	4.40175628662109	21.4445419311523	225569.015625	0.719785710175832	0.575123270352682	0.1653	0.3724	1
0.1	99.49	0.42	-77.2233428955078	3.09232330322266	5.18271636962891	92483.6796875	1.08240570624669	1.13326770067215	0.2275	0.313	1
0.88	98.88	0.24	-74.3564071655273	4.49329376220703	7.70286560058594	91974.7578125	1.08072274923325	1.16144822041194	0.2275	0.313	0
0.001	22	78	-119.597068786621	-13.6264495849609	-27.9138717651367	125616.4765625	0.555303603410721	0.934847980737686	0.1889	0.1764	1
0.03	31.04	68.94	-119.597068786621	-13.6264495849609	-27.9138717651367	125616.4765625	0.555303603410721	0.934847980737686	0.1889	0.1764	1
0.001	65.4	34.6	-103.33837890625	0.759689331054688	-12.7618713378906	123356.40625	0.781654596328735	1.00036372741063	0.1988	0.2048	1
0.53	55.78	43.69	-103.33837890625	0.759689331054688	-12.7618713378906	123356.40625	0.781654596328735	1.00036372741063	0.1988	0.2048	0
0.31	87.59	12.1	-228.305297851562	-124.672828674316	405.310668945312	26396.484375	0.673159658908844	0.721143106619517	0.199	0.3055	0
0.54	90.15	9.31	-93.7990264892578	5.36776733398438	-5.96248626708984	91037.1640625	1.52629550298055	1.0155515174071	0.2065	0.192	0
0.52	98.28	1.19	-80.0505447387695	5.09033966064453	2.05605316162109	113315.2421875	1.04747730493546	1.066219886144	0.2268	0.2816	1
0.09	98.47	1.44	-88	4.40175628662109	21.4445419311523	225569.015625	0.719785710175832	0.575123270352682	0.1653	0.3724	1
1.54	97.29	1.17	-85.1300735473633	1.64641571044922	16.7359085083008	222796.421875	0.747988194227219	0.790499190489451	0.1775	0.4198	1
0.16	85.11	14.73	-89.9436492919922	-8.80836486816406	-5.16941833496094	232207.09375	0.56402779618899	0.659985134998957	0.149	0.2653	0
0.001	14.2	85.8	-88.5680160522461	-5.54344940185547	0.887977600097656	220197.21875	0.782245337963104	0.742102513710658	0.156	0.2772	1
0.22	88.22	11.56	-88.5680160522461	-5.54344940185547	0.887977600097656	220197.21875	0.782245337963104	0.742102513710658	0.156	0.2772	0
6.9	90.95	2.15	-93.3052215576172	7.92529296875	-4.31472778320312	121411.703125	0.754895309607188	1.09884337584178	0.2114	0.2378	0
0.001	34.6	65.4	-124.274696350098	-21.4954833984375	-35.0291519165039	115685.7109375	0.744237989187241	0.99120823542277	0.201	0.1929	1
1.32	98.68	0.001	-69.6235733032227	14.5869445800781	15.2925262451172	62734.01171875	0.90459003051122	1.41306221485138	0.3002	0.4105	1
0.02	99.01	0.97	-87.7223434448242	5.09052276611328	14.8447418212891	206220.171875	0.612519244352976	0.755554656187693	0.1718	0.3374	1
0.001	64.8	35.2	-87.7223434448242	5.09052276611328	14.8447418212891	206220.171875	0.612519244352976	0.755554656187693	0.1718	0.3374	1
0.08	99.35	0.57	-90.7126541137695	6.41775512695312	17.9878692626953	211016.21875	0.664337495962779	0.70856112241745	0.1632	0.3241	0
0.98	83.65	15.37	-94.463508605957	-8.72179412841797	-4.85756683349609	207976.53125	0.629415174325307	0.621457656224569	0.1703	0.2408	1
0.001	4.5	95.5	-94.463508605957	-8.72179412841797	-4.85756683349609	207976.53125	0.629415174325307	0.621457656224569	0.1703	0.2408	0
0.001	6.4	93.6	-94.463508605957	-8.72179412841797	-4.85756683349609	207976.53125	0.629415174325307	0.621457656224569	0.1703	0.2408	0
0.001	0.3	99.7	-93.5091552734375	-6.28507232666016	1.76231384277344	210304.59375	0.53734423716863	0.64635756611824	0.1812	0.4198	0
0.61	90.01	9.38	-93.5091552734375	-6.28507232666016	1.76231384277344	210304.59375	0.53734423716863	0.64635756611824	0.1812	0.4198	0
0.04	47.41	52.55	-124.274696350098	-21.4954833984375	-35.0291519165039	115685.7109375	0.744237989187241	0.99120823542277	0.201	0.1929	1
0.001	33.4	66.6	-108.62858581543	-3.82234954833984	-18.6505966186523	112322.234375	0.64013397693634	0.986331343650818	0.1916	0.1764	0
0.74	98.96	0.3	-80.5188751220703	-1.11177062988281	3.93574523925781	52666.28125	0.908715307712555	1.24161994457245	0.2998	0.404	0
11.44	88.22	0.34	-75.1738662719727	2.92499542236328	8.99771118164062	55268.890625	1.00953378280004	1.23527220884959	0.2725	0.4075	0
2.85	97.1	0.05	-64.3440933227539	15.6313400268555	19.6517028808594	67209.5234375	0.730661630630493	1.23357176780701	0.2598	0.4032	0
2.85	97	0.15	-75.1741333007812	8.91797637939453	8.94196319580078	80447.78125	1.54326943556468	1.24042423566182	0.2717	0.3542	0
0.001	28.4	71.6	-136.471450805664	-29.7113342285156	-36.7495422363281	164376.46875	0.867885440587997	0.96221587061882	0.1645	0.1914	0
0.06	24.18	75.75	-136.471450805664	-29.7113342285156	-36.7495422363281	164376.46875	0.867885440587997	0.96221587061882	0.1645	0.1914	0
0.08	98.69	1.24	-88.2192153930664	-0.887687683105469	11.5368041992188	217464.0625	0.656067788600922	0.769108106692632	0.1775	0.4198	1
0.09	96.1	3.82	-93.13134765625	-7.51570129394531	3.03560638427734	217370.875	0.642089347044627	0.752383281787237	0.1784	0.4679	1
0.37	94.16	5.46	-86.7523040771484	-2.02967834472656	12.333610534668	224862.578125	0.561651905377706	0.710574646790822	0.1784	0.4679	0
0.41	83.22	16.37	-109.390586853027	-10.6784973144531	-22.1750717163086	107496	0.817593336105347	1.13561868667603	0.2149	0.2378	1
0.001	81.33	18.67	-109.390586853027	-10.6784973144531	-22.1750717163086	107496	0.817593336105347	1.13561868667603	0.2149	0.2378	0
0.001	28.36	71.64	-109.390586853027	-10.6784973144531	-22.1750717163086	107496	0.817593336105347	1.13561868667603	0.2149	0.2378	1
0.001	19.3	80.7	-139.311050415039	-31.3801345825195	-37.182243347168	169918.46875	0.764626085758209	0.901460816462835	0.1645	0.1914	0
12.49	87.4	0.11	-62.4678153991699	22.3762626647949	22.3601493835449	67475.7265625	1.20685160160065	1.35480525096258	0.2882	0.4105	1
8.21	91.72	0.07	-63.6987457275391	21.6784515380859	21.7439575195312	56938.33984375	0.995132684707642	1.39636707305908	0.3002	0.4105	0
29.17	70.83	0.001	-57.2312889099121	70.8157501220703	633.249694824219	28613.875	0.7985693415006	0.71980877717336	0.2458	0.4617	0
0.03	42.8	57.17	-182.774948120117	-87.1344985961914	417.584716796875	10077.5556640625	0.769379178682963	0.735771656036377	0.199	0.2932	0
0.17	98.08	1.75	-86.5528182983398	-0.74725341796875	14.1480560302734	223904.40625	0.634680767854055	0.816116571426392	0.1775	0.4198	0
0.06	84.61	15.33	-90.4365234375	-6.53104400634766	4.51657104492188	222042.046875	0.618134399255117	0.806265900532405	0.1783	0.421	0
0.01	26.51	73.48	-172.77294921875	-79.4579620361328	372.188354492188	27719.93359375	0.707711537679036	0.800831119219462	0.16	0.1478	0
0.54	65.03	34.43	-209.874481201172	-103.621803283691	429.029754638672	32205.560546875	0.693065901597341	0.747756560643514	0.1666	0.1852	0
9.63	90.21	0.16	-66.6805419921875	20.6278228759766	18.6653060913086	67021.6640625	0.822155674298604	1.3402369817098	0.2882	0.4105	1
0.11	99.42	0.47	-89.2397689819336	0.754325866699219	-3.70443725585938	76876.515625	0.890027691920598	1.29784256219864	0.2751	0.3757	1
1.89	97.9	0.21	-79.7354049682617	9.87744903564453	5.34222412109375	86284.328125	1.58284934361776	1.30778117974599	0.2777	0.3757	1
0.04	33.97	65.99	-173.511413574219	-78.7324142456055	413.036682128906	12712.2314453125	0.751841286818186	0.759733686844508	0.16	0.1566	1
0.001	97.66	2.34	-90.4985198974609	-1.66143798828125	5.3577880859375	206093.328125	0.616609235604604	0.593123664458593	0.1812	0.4198	0
0.001	94.48	5.52	-92.8606491088867	-6.15615844726562	-0.710380554199219	207219.046875	0.596018771330516	0.594730466604233	0.1741	0.2912	1
0.001	92	8	-92.8606491088867	-6.15615844726562	-0.710380554199219	207219.046875	0.596018771330516	0.594730466604233	0.1741	0.2912	0
0.9	88.2	10.9	-92.5407409667969	-6.59461975097656	-2.01734924316406	208163.609375	0.872104744116465	0.597897430260976	0.1741	0.2912	0
35.87	64	0.14	-81.3211669921875	87.1151885986328	662.048400878906	32679.25390625	0.900052110354106	0.758449097474416	0.2152	0.3604	0
2.87	96.77	0.36	-109.522621154785	94.504020690918	673.400024414062	33845.08984375	0.650274703900019	0.847615341345469	0.2104	0.299	0
0.001	0.001	0.001	-103.223190307617	53.772705078125	619.527648925781	44051.93359375	0.783719668785731	0.912305215994517	0.2101	0.2895	0
0.001	0.001	0.001	-137.152069091797	54.1642761230469	618.941284179688	53552.48828125	0.64647302031517	1.00669143597285	0.1814	0.2341	1
1.69	97.46	0.85	-91.3184204101562	4.59384155273438	2.63475799560547	176097.25	0.66753751039505	0.901216735442479	0.1882	0.2924	1
0.001	99.21	0.79	-88.5484313964844	6.38756561279297	7.80937194824219	186134.6875	0.669293403625488	0.82017974058787	0.1838	0.3019	0
0.001	6.8	93.2	-90.0756301879883	2.62590789794922	7.77292633056641	197292.734375	0.732677668333054	0.7880686322848	0.1812	0.3221	0
0.001	2.6	97.4	-92.4011688232422	-8.18372344970703	-2.25382995605469	215123.375	0.587399999300639	0.869872440894445	0.1595	0.2422	1
0.93	92.8	6.27	-92.4011688232422	-8.18372344970703	-2.25382995605469	215123.375	0.587399999300639	0.869872440894445	0.1595	0.2422	1
0.001	49.3	50.7	-97.8553466796875	-12.8940658569336	-12.4827880859375	206786.234375	0.645481695731481	0.608095765113831	0.1662	0.2314	0
0.11	92.26	7.63	-97.8553466796875	-12.8940658569336	-12.4827880859375	206786.234375	0.645481695731481	0.608095765113831	0.1662	0.2314	1
0.001	99.37	0.63	-157.397567749023	-34.7725296020508	519.882873535156	44508.890625	0.63938307762146	1.02676371733348	0.1496	0.2925	0
73.91	25.98	0.12	-66.2768020629883	60.385139465332	633.119445800781	54835.00390625	0.74614354968071	1.00197188059489	0.151	0.3546	1
0.2	99.46	0.34	-147.562454223633	-34.2745056152344	520.569946289062	45521.046875	0.660930961370468	0.984767655531565	0.151	0.3546	1
0.03	98.99	0.98	-90.0756301879883	2.62590789794922	7.77292633056641	197292.734375	0.732677668333054	0.7880686322848	0.1812	0.3221	1
0.03	99.1	0.87	-88.0012512207031	5.62648010253906	13.0149688720703	200851.484375	0.55006006360054	0.806407630443573	0.1778	0.3301	1
0.001	93.78	6.22	-93.5244903564453	-6.80202484130859	-4.32743835449219	202891.34375	0.757130245367686	0.681333293517431	0.1703	0.2408	0
0.16	92.75	7.09	-92.9506301879883	-5.63600921630859	-2.34601593017578	202575.234375	1.05465843280156	0.625315427780151	0.1741	0.2682	0
0.001	99.52	0.48	-129.632858276367	-28.9362258911133	490.925354003906	31564.435546875	0.639295816421509	0.855288843313853	0.1357	0.2412	1
1.74	96.46	1.8	-87.7686920166016	1.61183166503906	416.075439453125	21837.7421875	0.941161672274272	0.612833340962728	0.1843	0.5499	0
0.001	98.68	1.32	-76.1892242431641	11.1197967529297	391.252075195312	24690.158203125	0.946029980977376	0.547059605518977	0.1843	0.5499	1
0.64	97.86	1.5	-130.204116821289	-31.5455474853516	502.250732421875	40946.27734375	0.617495169242223	0.935588240623474	0.1355	0.2925	1
1.16	98.21	0.63	-89.8608322143555	8.65402984619141	5.11655426025391	170056.453125	0.692226151625315	0.933498859405518	0.1857	0.2288	1
0.21	99.17	0.62	-92.5760040283203	7.42542266845703	3.96263885498047	170566.296875	0.699158370494843	0.918768187363943	0.1857	0.2288	1
0.17	98.93	0.89	-88	5.40779876708984	5.53929901123047	184646.859375	0.63847686847051	0.757942567269007	0.1944	0.2721	1
0.001	16.5	83.5	-91.3184204101562	4.59384155273438	2.63475799560547	176097.25	0.66753751039505	0.901216735442479	0.1882	0.2924	1
0.4	99.5	0.1	-93.1535720825195	0.692436218261719	502.8427734375	39213.2734375	0.656874775886536	0.899462719758352	0.1332	0.2877	1
0.65	99.1	0.25	-97.7522048950195	-6.66120910644531	459.859741210938	38295.89453125	0.779055019219716	0.885716180006663	0.1332	0.2877	0
3.13	96.6	0.27	-111.721000671387	-22.1114196777344	439.062072753906	50961.203125	0.514445255200068	0.963213354349136	0.1332	0.2877	0
0.04	99.68	0.28	-82.9609146118164	15.1184310913086	15.4308166503906	181599.890625	0.789942483107249	0.857148349285126	0.1838	0.2996	0
0.2	99.48	0.32	-85.2478332519531	16.1992797851562	15.043342590332	177993.828125	0.699701110521952	0.91102530558904	0.1756	0.304	0
0.01	99.1	0.88	-94.5741806030273	5.85847473144531	-4.67041778564453	132085.390625	0.852884531021118	1.20999612410863	0.2066	0.2623	0
0.13	96.24	3.63	-91.3932037353516	-9.04308319091797	-21.3253860473633	209699.515625	0.615018447240194	0.690746347109477	0.1455	0.242	0
0.001	11.5	88.5	-131.558685302734	-24.7612762451172	-28.1602401733398	175745.09375	0.670369853576024	0.810914039611816	0.1639	0.2082	0
0.001	21.6	78.4	-95.574577331543	-8.50929260253906	-10.6832427978516	191616.65625	0.736879587173462	0.650980114936829	0.1847	0.2639	1
0.36	68.18	31.47	-114.839797973633	-8.12682342529297	-23.0088348388672	123651.65625	0.646610756715139	0.954378664493561	0.1889	0.1764	0
0.001	87.33	12.67	-102.505126953125	2.03148651123047	-9.08806610107422	141634.90625	0.633476952711741	1.05617414911588	0.1882	0.2151	1
0.001	17.26	82.74	-122.711601257324	-16.6047210693359	-26.5519104003906	151648.4375	0.525094032287598	1.03662568330765	0.1741	0.2113	0
0.001	14.85	85.15	-135.369873046875	-25.2042083740234	-41.3873138427734	127945.4921875	0.62588182091713	0.919740418593089	0.1756	0.1422	0
0.26	99.17	0.56	-82.7660140991211	14.7157211303711	4.68276977539062	124619.2734375	0.854618092377981	1.19718132416407	0.2231	0.2766	1
0.001	9.83	90.17	-143.94548034668	-35.1487274169922	-42.8099975585938	165100.453125	0.714909732341766	0.838100045919418	0.1645	0.1914	0
0.001	3.4	96.6	-136.444305419922	-27.0285797119141	-39.5658493041992	146858.078125	0.542696197827657	0.952566842238108	0.1686	0.1464	0
1.69	93.26	5.05	-141.827682495117	-27.8485794067383	515.3046875	38447.60546875	0.628246287504832	0.945650498072306	0.1466	0.1852	1
0.04	10.69	89.28	-136.444305419922	-27.0285797119141	-39.5658493041992	146858.078125	0.542696197827657	0.952566842238108	0.1686	0.1464	0
0.001	16.52	83.48	-117.818923950195	-13.0145568847656	-26.1830749511719	129420.6796875	0.696017235517502	0.976696074008942	0.1949	0.2202	0
0.05	39.25	60.7	-131.473175048828	-26.3835830688477	-33.4572219848633	161931.421875	0.569498121738434	0.979523708422979	0.1716	0.2126	1
1.21	81.81	16.98	-114.222122192383	-12.8313903808594	-19.4144592285156	158998.140625	0.751857439676921	1.11712221304576	0.1872	0.2136	0
0.001	22.45	77.55	-108.62858581543	-3.82234954833984	-18.6505966186523	112322.234375	0.64013397693634	0.986331343650818	0.1916	0.1764	0
0.001	8.7	91.3	-139.311050415039	-31.3801345825195	-37.182243347168	169918.46875	0.764626085758209	0.901460816462835	0.1645	0.1914	0
2.87	95.44	1.69	-148.479217529297	97.0704650878906	653.468139648438	71276.4140625	0.668138881524404	1.10730572541555	0.1686	0.2498	0
0.001	22.8	77.2	-131.460418701172	-24.674430847168	-34.417106628418	153978.421875	0.720721483230591	1.04554603497187	0.1741	0.2113	0
0.001	1.1	98.9	-135.108367919922	-24.6342697143555	-40.4199600219727	131860.203125	0.642403602600098	0.863395889600118	0.1756	0.1422	1
0.03	97.94	2.04	-93.202880859375	6.90497589111328	-3.39966583251953	132670.4375	0.824817478656769	1.2207616964976	0.2066	0.2623	1
0.001	22.4	77.6	-112.820686340332	-5.95098876953125	-19.2800369262695	135662.546875	0.564477145671844	0.962154875199	0.1847	0.1817	1
0.93	89.51	9.56	-110.582412719727	-8.79353332519531	-16.6293411254883	153469.875	0.598771666487058	1.09615127245585	0.1911	0.2151	1
0.001	99.67	0.33	-83.5778732299805	15.9340209960938	7.42878723144531	145069.28125	0.906943281491598	1.06102055311203	0.1987	0.2413	0
1.16	98	0.83	-77.808967590332	12.7306365966797	6.13082122802734	128657.046875	0.910877784093221	1.08044467369715	0.2403	0.308	1
5.48	93.34	1.18	-95.3881072998047	-18.706169128418	-10.6791610717773	26471.720703125	0.84041021267573	1.11892205476761	0.364	0.2865	1
0.11	92.3	7.59	-115.056617736816	-46.9260635375977	-32.7116470336914	21422.1640625	1.08764191468557	1.016636967659	0.2793	0.2341	1
2.42	89.4	8.18	-71.8396453857422	-1.62770080566406	11.1557312011719	43427.65625	0.807660003503164	1.13301773866018	0.2772	0.2622	1
0.001	98.12	1.88	-93.6365280151367	-3.50324249267578	-7.63346099853516	67861.7578125	1.06377349297206	1.17659958203634	0.2882	0.4105	0
0.05	94.48	5.47	-113.727836608887	-16.2800369262695	-25.2885437011719	68905.171875	0.749915311733882	1.04373143116633	0.2251	0.2043	0
4.86	95.14	0.001	-62.8866539001465	17.6274528503418	24.0820350646973	9123.5673828125	1.41723942756653	0.795911987622579	0.4849	0.6433	1
0.3	93.36	6.34	-87.539176940918	0.361190795898438	-4.85089111328125	175794.6875	0.728683392206828	0.791191260019938	0.2015	0.2662	0
0.001	28.31	71.69	-123.026512145996	-16.9334030151367	-26.7670135498047	152146.59375	0.525094032287598	1.03662568330765	0.1741	0.2113	0
0.001	15.02	84.98	-123.026512145996	-16.9334030151367	-26.7670135498047	152146.59375	0.525094032287598	1.03662568330765	0.1741	0.2113	1
0.13	77.92	21.95	-99.9046096801758	-14.3579025268555	-17.0500564575195	198262.53125	0.613344709078471	0.653553823630015	0.1815	0.2658	0
0.001	38.78	61.22	-123.026512145996	-16.9334030151367	-26.7670135498047	152146.59375	0.525094032287598	1.03662568330765	0.1741	0.2113	0
0.001	20.34	79.66	-123.026512145996	-16.9334030151367	-26.7670135498047	152146.59375	0.525094032287598	1.03662568330765	0.1741	0.2113	0
0.001	98.53	1.47	-95.1199493408203	4.55340576171875	-5.53892517089844	69379.0078125	0.787253479162852	1.04326772689819	0.2263	0.2125	1
0.001	19.68	80.32	-122.747077941895	-16.5466003417969	-26.4197692871094	152190.375	0.525094032287598	1.03662568330765	0.1741	0.2113	1
0.001	14.95	85.05	-122.747077941895	-16.5466003417969	-26.4197692871094	152190.375	0.525094032287598	1.03662568330765	0.1741	0.2113	0
0.001	21.06	78.94	-123.026512145996	-16.9334030151367	-26.7670135498047	152146.59375	0.525094032287598	1.03662568330765	0.1741	0.2113	1
0.001	16.62	83.38	-122.711601257324	-16.6047210693359	-26.5519104003906	151648.4375	0.525094032287598	1.03662568330765	0.1741	0.2113	1
0.44	96.6	2.96	-96.2343063354492	4.00737762451172	-7.15682220458984	126567.1015625	0.719362457593282	1.16941167910894	0.2114	0.2378	1
0.19	98.21	1.6	-88.4732894897461	10.6515502929688	1.24172973632812	136560.703125	0.885043799877167	1.10274052619934	0.2086	0.2663	1
17.96	69.09	12.96	-92.8605270385742	9.01120758056641	-0.00450897216796875	146958.703125	0.65017181634903	1.14461027582486	0.1987	0.2413	0
2.93	95.51	1.56	-102.557258605957	-25.0540466308594	-17.576545715332	22582.763671875	1.14768463373184	1.11534647146861	0.3993	0.3107	0
16.31	81.94	1.75	-70.3383026123047	-0.67034912109375	12.4181060791016	19979.8203125	1.09077630440394	0.926222205162048	0.2742	0.3485	0
0.04	85.45	14.51	-105.867904663086	-2.60935211181641	-15.5917663574219	78316.8828125	0.841204841931661	0.987510323524475	0.213	0.2025	1
0.04	99.15	0.81	-78.4315490722656	4.07802581787109	4.32286834716797	94800.25	0.853720287481944	1.10806020100911	0.2275	0.313	0
0.04	98.64	1.32	-97.4848785400391	5.07939147949219	-8.63103485107422	100292.9296875	1.5273926059405	0.959970037142436	0.1971	0.1896	0
0.001	7.3	92.7	-90.7126541137695	6.41775512695312	17.9878692626953	211016.21875	0.664337495962779	0.70856112241745	0.1632	0.3241	0
0.001	66.7	33.3	-90.4985198974609	-1.66143798828125	5.3577880859375	206093.328125	0.616609235604604	0.593123664458593	0.1812	0.4198	0
0.001	26.46	73.54	-117.818923950195	-13.0145568847656	-26.1830749511719	129420.6796875	0.696017235517502	0.976696074008942	0.1949	0.2202	1
0.06	80.27	19.67	-108.62858581543	-3.82234954833984	-18.6505966186523	112322.234375	0.64013397693634	0.986331343650818	0.1916	0.1764	0
0.001	1.29	98.71	-137.735504150391	-30.3643493652344	-37.8581085205078	163672.578125	0.719696283340454	0.919134199619293	0.1645	0.1914	0
0.001	8.58	91.42	-137.735504150391	-30.3643493652344	-37.8581085205078	163672.578125	0.719696283340454	0.919134199619293	0.1645	0.1914	0
1.15	92.36	6.49	-88.7150497436523	-7.66226196289062	-19.818489074707	225001.5	0.748062292734782	0.700945128997167	0.1448	0.247	0
0.08	98.13	1.79	-87.6594390869141	-6.09672546386719	-19.0526885986328	212105.640625	0.664928515752157	0.742384642362595	0.1502	0.2523	0
0.001	37.22	62.78	-43.2448310852051	7.25651931762695	24.1334266662598	6398.65185546875	1.99224229653676	0.689282139142354	0.0978	0.2646	0
0.001	1.96	98.04	-43.2448310852051	7.25651931762695	24.1334266662598	6398.65185546875	1.99224229653676	0.689282139142354	0.0978	0.2646	0
22.06	50.59	27.35	-26.6574306488037	19.2960338592529	38.3039245605469	9026.4521484375	2.13926800092061	0.888426601886749	0.007548	0.1772	0
0.001	4.75	95.25	-26.6574306488037	19.2960338592529	38.3039245605469	9026.4521484375	2.13926800092061	0.888426601886749	0.007548	0.1772	1
0.001	6.95	93.05	-26.6574306488037	19.2960338592529	38.3039245605469	9026.4521484375	2.13926800092061	0.888426601886749	0.007548	0.1772	0
0.001	4.45	95.55	-26.6574306488037	19.2960338592529	38.3039245605469	9026.4521484375	2.13926800092061	0.888426601886749	0.007548	0.1772	0
0.001	13.93	86.07	-26.6574306488037	19.2960338592529	38.3039245605469	9026.4521484375	2.13926800092061	0.888426601886749	0.007548	0.1772	0
0.001	12.35	87.65	-26.6574306488037	19.2960338592529	38.3039245605469	9026.4521484375	2.13926800092061	0.888426601886749	0.007548	0.1772	0
0.001	2.7	97.3	-26.6574306488037	19.2960338592529	38.3039245605469	9026.4521484375	2.13926800092061	0.888426601886749	0.007548	0.1772	0
0.001	26.45	73.55	-41.8928833007812	8.80918884277344	25.5649337768555	6850.17138671875	1.90101679166158	0.671056032180786	0.0978	0.2646	0
0.49	4.21	95.3	-40.5947532653809	5.15281677246094	24.1004905700684	8380.296875	2.46230963865916	1.03383660316467	0.007548	0.1772	1
11	88.5	0.5	-45.3219261169434	16.0570678710938	32.5555763244629	41945.13671875	1.05039664109548	0.899074455102285	0.2549	0.3755	0
46.69	52.44	0.87	-58.936710357666	3.79179763793945	20.5808906555176	37871.1953125	1.03851592540741	0.973411063353221	0.2638	0.3011	0
0.36	99.56	0.08	-47.5169334411621	11.8267555236816	23.075008392334	37198.625	1.37659533818563	0.757343331972758	0.2238	0.4354	0
0.001	91.3	8.7	-33.6122093200684	32.2672233581543	159.790161132812	6650.34375	1.48967878023783	0.588561207056046	0.2223	1.526	0
3.25	67.24	29.51	-24.4731388092041	44.5581359863281	192.326080322266	13278.59375	1.42527870337168	0.589150140682856	0.2223	1.526	0
0.001	100	0.001	-26.089038848877	57.309009552002	375.142608642578	3838.1630859375	1.18642059961955	0.474694391091665	0.1164	0.9544	0
16.38	83.53	0.09	-61.6730194091797	24.2996826171875	379.369995117188	12739.6826171875	0.922556271155675	0.551657646894455	0.1582	0.4769	0
47.57	47.58	4.85	-23.5788097381592	55.5788955688477	307.590972900391	14412.171875	1.5317237774531	0.612157781918844	0.1579	0.5436	1
46.67	51.07	2.25	-48.660228729248	31.677661895752	302.212493896484	10861.556640625	1.55934270222982	0.530261655648549	0.1579	0.5436	0
10.9	77.25	11.85	-65.2654342651367	16.6434097290039	313.640289306641	3292.681640625	1.42610331376394	0.468971918026606	0.176	0.5436	0
15.75	70.35	13.9	-40.191650390625	36.3323593139648	226.918701171875	8316.734375	1.2152873078982	0.602409342924754	0.224	0.4568	0
14.56	61.69	23.75	-93.3313446044922	-17.5236434936523	152.251083374023	6862.638671875	1.02388111750285	0.567703704039256	0.224	0.4568	0
14.26	62.14	23.6	-93.3313446044922	-17.5236434936523	152.251083374023	6862.638671875	1.02388111750285	0.567703704039256	0.224	0.4568	0
15.58	75.64	8.78	-83.0105056762695	-6.64962005615234	191.899749755859	2817.87329101562	1.20497075716654	0.478083322445552	0.2929	0.4568	1
22.82	74.65	2.54	-42.2746810913086	34.3967742919922	238.486389160156	4770.66064453125	1.06963928540548	0.517652273178101	0.2929	0.4568	0
0.001	35.86	64.14	-58.2661933898926	18.8246116638184	222.653457641602	4221.7431640625	1.18056956926982	0.430898874998093	0.1799	0.8156	0
0.38	26.92	72.7	-21.0732364654541	24.6726093292236	43.5802993774414	8047.38134765625	2.46230963865916	1.03383660316467	0.007548	0.1772	1
2.82	57.34	39.83	-25.7009353637695	20.2807312011719	39.5988693237305	5650.0126953125	2.11262087027232	0.841933528582255	0.007548	0.2212	1
2.18	95.91	1.9	-13.4970502853394	32.8929481506348	52.4596824645996	2506.42016601562	2.17248173554738	1.20621033509572	0.007548	0.2212	1
1.96	97.41	0.63	-13.7177267074585	33.1706352233887	52.5232238769531	2967.64111328125	2.11343133449554	1.08556056022644	0.007548	0.2212	0
0.56	73.75	25.69	-34.0307540893555	12.7463150024414	31.6852645874023	7867.291015625	2.15935925642649	0.811386903127035	0.007548	0.2212	0
0.46	88.11	11.43	-46.8277053833008	5.85327911376953	20.7255630493164	11701.1298828125	1.57378206650416	0.597926398118337	0.1356	0.3794	0
1.91	97.93	0.16	-49.5187873840332	9.91630554199219	29.1301918029785	6749.9326171875	2.24684151013692	0.887582898139954	0.2646	0.2628	0
22.94	76.7	0.36	-44.9280166625977	15.4290542602539	34.3612670898438	6562.4248046875	2.16096031665802	0.881400187810262	0.2646	0.2628	1
0.37	95.51	4.12	-48.3318901062012	14.1381072998047	31.8724937438965	5960.73046875	2.65552163124084	0.846040189266205	0.3101	0.2628	0
0.3	98.15	1.55	-58.0897178649902	5.76052474975586	22.604419708252	8695.3291015625	1.79415698846181	0.85179611047109	0.3101	0.2628	1
0.1	95.96	3.94	-16.5108814239502	35.2189636230469	53.2487030029297	8135.59912109375	4.40163596471151	1.51393131415049	0	0.3157	0
0.01	95.89	4.1	-15.8005142211914	35.6697692871094	53.575065612793	3932.82641601562	3.27777115503947	1.182579378287	0	0.3157	0
0.08	95.09	4.83	-21.2130222320557	31.1811809539795	48.7812728881836	9261.404296875	4.72547761599223	1.41762971878052	0.1351	0.3157	1
0.21	96.23	3.55	-20.9526615142822	31.5488376617432	49.1538238525391	8143.68505859375	5.05825773874919	1.55146936575572	0.1351	0.3157	0
0.38	88.2	11.41	-30.3884296417236	23.5017032623291	41.2690353393555	4141.5439453125	4.08803184827169	1.16977628072103	0.1351	0.3157	1
0.08	97.84	2.09	-22.5436096191406	29.989917755127	47.3722686767578	10756.2978515625	4.02801203727722	1.1715415318807	0.1351	0.3157	0
0.11	97.17	2.72	-20.1524353027344	31.9239196777344	49.4588394165039	6733.19482421875	3.7061554590861	0.97569348414739	0.1351	0.3157	0
0.02	97.7	2.28	-23.086275100708	29.0189075469971	46.3331832885742	4055.60961914062	3.01732730865479	0.850771804650625	0.1351	0.3157	1
0.57	99.28	0.15	-39.611759185791	18.5718879699707	35.7627067565918	28960.79296875	1.21516382694244	0.700239539146423	0.2391	0.3112	0
0.5	98.57	0.93	-52.6128883361816	3.88567352294922	21.1935234069824	18955.197265625	1.92245658238729	0.72577695051829	0.2306	0.3112	0
83.01	16.45	0.54	-47.99853515625	7.90579223632812	25.51318359375	11930.4375	2.25453360875448	0.813835541407267	0.242	0.3697	0
0.05	69.58	30.37	-38.776782989502	16.9803314208984	35.0766944885254	7494.96923828125	3.493510166804	0.962381561597188	0.2306	0.3192	0
0.56	75.5	23.95	-54.9475212097168	1.91603469848633	19.705867767334	14427.5810546875	2.28125254313151	0.784511884053548	0.242	0.3697	1
29.68	69.4	0.91	-54.946964263916	4.84373474121094	23.0926856994629	17479.810546875	1.55610998471578	0.752096315224965	0.257	0.2949	0
0.24	83.95	15.81	-47.8643989562988	6.03640365600586	21.812328338623	11479.9755859375	2.26239720980326	0.697409629821777	0.1504	0.2906	0
0.36	98.83	0.81	-50.0555267333984	6.65306854248047	22.8410034179688	29590.078125	1.38866762320201	0.666384081045787	0.204	0.4086	1
9.21	89.43	1.36	-70.03662109375	-7.81337356567383	10.1176452636719	18380.935546875	1.31872542699178	0.943342864513397	0.301	0.2378	0
24.74	73.4	1.86	-60.5432662963867	3.384033203125	20.1419982910156	31790.607421875	1.10042500495911	0.95039830605189	0.2812	0.2243	0
7.97	91.03	1	-59.2080497741699	4.61319732666016	21.109302520752	36568.40234375	0.975632031758626	1.03364652395248	0.2747	0.4019	0
65.99	33.68	0.33	-35.8234100341797	23.0533828735352	40.342529296875	31224.130859375	1.43763025601705	0.72919907172521	0.256	0.3044	1
23.09	76.26	0.65	-49.8968200683594	11.6286659240723	28.2246627807617	40819.51953125	1.10805561145147	0.918985565503438	0.2549	0.3755	0
17.64	81.81	0.55	-55.6687469482422	4.68286895751953	21.1921310424805	42341.48046875	1.16541316111883	0.785723785559336	0.2453	0.4364	0
0.44	99.47	0.09	-52.3403778076172	7.62519454956055	23.2981338500977	47029.88671875	1.09881522258123	0.835966408252716	0.2453	0.4364	0
11.69	87.71	0.6	-49.5525703430176	8.90305709838867	25.1650047302246	38942.296875	1.22138822078705	0.740561306476593	0.2391	0.3888	0
15.92	83.96	0.12	-38.3434867858887	20.5020980834961	35.3799629211426	44689.5625	1.16165463129679	0.783765991528829	0.225	0.4213	0
0.28	99.72	0.001	-41.4950065612793	18.7936515808105	33.3240089416504	52535.875	1.11653296152751	0.883065740267436	0.237	0.4609	0
1.29	98.53	0.18	-50.6350059509277	10.5067253112793	23.1724281311035	56566.703125	1.1666917403539	0.915650268395742	0.2423	0.471	1
0.14	99.13	0.74	-53.9818382263184	3.87374114990234	14.589527130127	24936.03515625	1.24336886405945	0.674858649571737	0.2509	0.3841	0
0.41	99.01	0.58	-49.899845123291	10.543155670166	21.9922752380371	45106.76171875	1.37662732601166	0.863464216391245	0.2509	0.4103	0
0.11	54.23	45.66	-34.5510292053223	20.3073387145996	38.5016975402832	3674.720703125	4.72338056564331	1.1905831694603	0.2306	0.3192	0
0.6	98.5	0.9	-55.2135887145996	5.68684387207031	17.7080574035645	51170.69140625	1.30581692854563	1.34699738025665	0.2365	0.4609	1
0.12	98.9	0.99	-82.4100494384766	-1.60132598876953	-15.1376724243164	200726.15625	0.636987050374349	0.824266095956167	0.1513	0.247	1
0.1	98.17	1.72	-82.5693588256836	-0.863777160644531	-14.116455078125	204491.703125	0.750014841556549	0.75402824083964	0.1502	0.2523	0
0.06	98.88	1.06	-81.2341156005859	-1.37105560302734	-14.3985900878906	180265.78125	0.930301030476888	0.763587951660156	0.1643	0.2609	0
0.04	96.08	3.88	-55.8120422363281	0.475624084472656	12.949821472168	25796.703125	1.3527764081955	0.563200970490774	0.2082	0.398	1
0.45	97.58	1.97	-50.5993690490723	6.33771514892578	18.2953147888184	27314.560546875	1.15439925591151	0.591778953870138	0.2082	0.398	0
0.03	98.06	1.9	-23.086275100708	29.0189075469971	46.3331832885742	4055.60961914062	2.7749814192454	0.862922330697378	0.1351	0.3157	1
4.35	95.49	0.15	-52.4171447753906	8.13664627075195	19.0292739868164	42920.68359375	1.20961213111877	0.848727643489838	0.2509	0.4103	1
0.11	98.63	1.27	-59.4188690185547	0.640289306640625	9.83306884765625	31787.30078125	1.11216966311137	0.812587976455688	0.274	0.3741	0
0.7	97.24	2.06	-68.654426574707	-7.00200653076172	1.54586029052734	40016.50390625	1.13924133777618	0.878828446070353	0.2581	0.3722	0
0.88	98.99	0.13	-45.8013877868652	12.7950897216797	25.610034942627	40959.5546875	1.28446547190348	0.660309672355652	0.2238	0.4414	0
98.98	1.01	0.01	-49.1741104125977	8.5709342956543	20.0888671875	29904.400390625	1.3104012409846	0.635736405849457	0.2082	0.398	0
0.08	99.44	0.48	-48.466365814209	9.94370269775391	20.7319984436035	29259.310546875	1.21223167578379	0.700091044108073	0.2238	0.4354	0
0.02	98.92	1.06	-77.9931335449219	-0.663002014160156	-13.2375030517578	177605.734375	1.04164300362269	0.674464811881383	0.1673	0.2503	0
0.02	98.46	1.52	-87.2360916137695	-8.47610473632812	-21.3988037109375	179526.03125	0.799136181672414	0.776471793651581	0.1673	0.2503	0
0.02	94.03	5.95	-84.6256790161133	-2.92971038818359	-15.5521469116211	190819.765625	0.935981392860413	0.774389316638311	0.1608	0.2513	0
0.45	26.51	73.04	-32.8284721374512	13.9758453369141	33.0184593200684	6788.9140625	2.3158210515976	0.808136145273844	0.007548	0.2212	0
6.21	90.73	3.06	-8.23069286346436	38.0388679504395	56.3850593566895	2593.8466796875	4.4226598739624	1.92014098167419	0.007548	0.1772	0
0.79	96.18	3.03	-100.983093261719	-37.2510070800781	-20.1276626586914	28393.416015625	1.04685441652934	0.978262066841125	0.2812	0.2243	0
0.13	86.45	13.43	-94.3593826293945	-10.9816513061523	-18.0889129638672	213192.53125	0.665489455064138	0.758458296457926	0.1518	0.2289	0
1.41	97.95	0.64	-52.5342292785645	7.20418930053711	17.9265556335449	36967.87890625	1.22344319025675	0.779929200808207	0.2509	0.4103	1
17.89	81.44	0.66	-66.9305419921875	-6.76332092285156	11.3315353393555	19906.80078125	1.41499471664429	0.777673761049906	0.2646	0.2949	0
0.28	98.94	0.78	-62.735538482666	1.43849563598633	18.093563079834	11243.328125	1.59846274058024	0.946515361467997	0.3101	0.3059	0
0.63	97.28	2.09	-86.4012908935547	-3.42072296142578	-14.5739288330078	208249.46875	0.714073022206624	0.860465556383133	0.1463	0.2096	0
0.2	87.75	12.05	-94.8655242919922	-11.1361541748047	-18.7590026855469	205472.28125	0.782705148061117	0.734997153282166	0.1602	0.2245	0
7.12	72.24	20.64	-24.7511348724365	21.1140079498291	40.2477416992188	7918.505859375	1.96612385908763	0.863642791906993	0.007548	0.1772	0
0.05	89.43	10.52	-85.8663177490234	-3.53194427490234	-12.6180572509766	227534.5625	0.520013252894084	0.643369595209757	0.1388	0.2508	1
0.14	90.46	9.4	-89.2600631713867	-6.73155212402344	-16.819953918457	224062.03125	0.731373608112335	0.681337644656499	0.1435	0.2422	1
2.29	84.68	13.03	-79.4501266479492	-0.704391479492188	-13.7694396972656	191599.859375	1.01017202933629	1.37955109278361	0.1581	0.2434	0
1.39	96.1	2.51	-124.751174926758	-57.747200012207	-42.5505294799805	29274.134765625	0.877544105052948	1.02144531408946	0.2793	0.2622	1
5.05	94.79	0.16	-50.0929107666016	13.5510902404785	29.3599472045898	47170.93359375	0.996780196825663	0.999402284622192	0.26	0.4019	1
6.74	91.82	1.43	-64.6761016845703	-1.35559844970703	15.0299682617188	42393.1171875	1.02008243401845	1.03251963853836	0.26	0.4019	1
9.77	90.23	0.001	-16.3971309661865	67.3424682617188	390.646606445312	2230.60278320312	1.64802924791972	0.43371910850207	0.1164	0.9544	0
2.7	96.82	0.48	-51.4745597839355	6.0333251953125	20.9733772277832	34698.93359375	1.29983747005463	0.681068698565165	0.204	0.4086	0
3.37	95.88	0.75	-51.1012802124023	5.01082992553711	18.2613906860352	26933.470703125	1.32687385876973	0.726858754952749	0.1822	0.3485	1
0.1	95.16	4.73	-38.0215682983398	15.9232711791992	31.9537582397461	13015.6396484375	2.39351487159729	0.732232312361399	0.1564	0.2906	1
0.01	98.86	1.13	-82.5417404174805	-1.56420135498047	-15.0128784179688	195776.0625	0.698188364505768	0.810904284318288	0.1595	0.2656	0
0.02	95.04	4.94	-85.4123306274414	-2.94260406494141	-14.8010711669922	197976.296875	0.746386627356211	0.73398764928182	0.1539	0.1578	0
0.17	97.88	1.95	-67.9378509521484	-6.06313705444336	2.93165588378906	43488.38671875	1.19475456078847	0.84462833404541	0.2485	0.4103	0
12.86	84.8	2.34	-59.5863456726074	2.79235458374023	15.1341361999512	64141.6484375	1.13686182101568	0.965085864067078	0.2423	0.4946	0
0.78	99.02	0.21	-43.5245475769043	14.9102401733398	30.1743278503418	42319.37109375	1.23023192087809	0.697669466336568	0.225	0.4213	1
2.03	94.59	3.38	-76.0470275878906	6.57989501953125	301.908020019531	17715.978515625	1.30551429589589	0.490584184726079	0.1944	0.6108	1
35.84	54.99	9.17	-44.8200645446777	31.629322052002	221.05517578125	10096.1962890625	1.06371974945068	0.558843115965525	0.224	0.4568	0
0.08	86.42	13.51	-28.0665435791016	30.1929130554199	49.7781372070312	1924.97155761719	7.3768056233724	2.31986896197001	0.2408	0.2879	1
3.36	28.42	68.22	-13.7277374267578	31.8821487426758	50.5247039794922	5962.69384765625	3.93662293752035	1.44647844632467	0.007548	0.1772	0
0.001	95.75	4.25	-85.1275177001953	-3.64820098876953	-16.5106735229492	190200.265625	0.739883085091909	0.760748128096263	0.1643	0.2656	1
0.001	94.39	5.61	-92.0886383056641	-9.69449615478516	-13.5225067138672	227363.0625	0.569741547107697	0.731061885754267	0.1457	0.2536	1
1.19	98.61	0.19	-51.9722633361816	8.20034027099609	21.2289924621582	51479.0234375	1.2340202331543	0.853986620903015	0.2365	0.4609	1
4.26	95.29	0.44	-52.8281517028809	6.85780334472656	17.1279487609863	34436.6015625	1.20303603013357	0.741787950197856	0.2509	0.4103	0
0.49	99.34	0.17	-47.1341285705566	13.787670135498	29.1560020446777	51098.80859375	1.10322733720144	0.960812985897064	0.2453	0.4364	0
5.37	94.31	0.32	-51.5717010498047	8.39809417724609	26.3921508789062	21392.845703125	1.37045160929362	0.753002822399139	0.2646	0.2949	1
69.29	27.64	3.06	-39.6573371887207	36.7028846740723	234.113998413086	6941.0048828125	1.45463903745015	0.529445330301921	0.224	0.4568	1
0.001	82.89	17.11	-106.226402282715	-27.8325881958008	211.303955078125	12811.96484375	1.41808100541433	0.59875347216924	0.1914	0.5012	0
0.88	51.73	47.38	-14.7711868286133	31.1743049621582	49.7067413330078	4532.46826171875	3.98088343938192	1.43225089708964	0.007548	0.1772	0
0.27	31.6	68.13	-22.7687931060791	23.6545162200928	42.2251129150391	4963.52734375	2.78270335992177	1.11997516949972	0.007548	0.1772	0
3.86	94.18	1.96	-99.7624435424805	-34.8222198486328	-18.6365509033203	18162.626953125	1.19656628370285	0.950432896614075	0.3101	0.3059	0
0.06	81.07	18.86	-96.5638275146484	-12.9622421264648	-19.1218490600586	211277.5625	0.779456833998362	0.655344645182292	0.1518	0.2289	0
0.1	98.24	1.66	-78.0373611450195	2.75107574462891	-10.337760925293	185861.90625	0.866328239440918	0.779003928105036	0.1643	0.2656	1
90.66	9	0.34	-40.7673988342285	17.8945388793945	31.7183265686035	41825.43359375	1.29425323009491	0.732886334260305	0.2238	0.4414	0
2.63	97.09	0.28	-48.542106628418	12.9911308288574	25.297248840332	57483.109375	1.1093985637029	0.96329806248347	0.2423	0.471	0
5.66	85.45	8.89	-74.5236282348633	-9.32009124755859	6.96444702148438	27118.583984375	1.23996792236964	0.967042624950409	0.2961	0.2341	0
0.06	90.5	9.45	-74.5236282348633	-9.32009124755859	6.96444702148438	27118.583984375	1.23996792236964	0.967042624950409	0.2961	0.2341	1
0.11	71.26	28.63	-83.8980255126953	-4.8287353515625	246.313919067383	12252.8408203125	1.23474280039469	0.621665914853414	0.1914	0.5012	1
16.11	75.99	7.9	-50.562816619873	26.8790473937988	248.02912902832	9867.1015625	1.2507834037145	0.580395837624868	0.232	0.4568	0
15	70.69	14.31	-66.2298736572266	2.19242858886719	16.4025115966797	37953.0390625	0.885393480459849	1.02901351451874	0.2734	0.4071	0
3.66	96.23	0.11	-54.939094543457	7.46115112304688	24.5157623291016	34272.5078125	1.0138334830602	1.00307563940684	0.2638	0.3011	0
0.03	97.86	2.11	-82.9523696899414	-3.70254516601562	-16.7242813110352	180684.515625	0.967445075511932	0.780346711476644	0.1643	0.2609	1
0.67	92.9	6.9	-82.9523696899414	-3.70254516601562	-16.7242813110352	180684.515625	0.967445075511932	0.780346711476644	0.1643	0.2609	1
2.41	93.86	3.73	-79.5066223144531	-0.0723800659179688	-13.3382949829102	190882.5625	0.690630972385406	0.78851459423701	0.1581	0.2434	1
1.14	32.7	66.16	-79.5066223144531	-0.0723800659179688	-13.3382949829102	190882.5625	0.690630972385406	0.78851459423701	0.1581	0.2434	0
0.07	98.35	1.58	-79.5066223144531	-0.0723800659179688	-13.3382949829102	190882.5625	0.690630972385406	0.78851459423701	0.1581	0.2434	1
0.11	97.87	2.02	-79.5066223144531	-0.0723800659179688	-13.3382949829102	190882.5625	0.690630972385406	0.78851459423701	0.1581	0.2434	1
0.25	6.59	93.17	-91.0856018066406	-12.8779144287109	-24.8652114868164	219519.84375	0.632382770379384	0.631405383348465	0.1366	0.1947	1
40.32	26.31	33.38	-91.0856018066406	-12.8779144287109	-24.8652114868164	219519.84375	0.632382770379384	0.631405383348465	0.1366	0.1947	0
1.06	98.58	0.36	-61.7339248657227	1.39985656738281	18.6835632324219	12420.689453125	1.43811635176341	0.929176509380341	0.3101	0.3059	1
0.89	97.59	1.53	-89.9671783447266	-28.7425765991211	-10.8163604736328	22399.43359375	1.13363407055537	0.871976653734843	0.2646	0.2949	1
3.21	94.18	2.6	-87.270393371582	-9.04414367675781	-20.8719635009766	222261.453125	0.777478218078613	0.632306049267451	0.1366	0.2128	0
8.29	76.74	14.96	-112.964149475098	-36.7207107543945	159.346405029297	5132.3369140625	1.55055538813273	0.539752592643102	0.2929	0.4568	0
21.73	18.71	59.56	-69.5632781982422	10.0593948364258	249.10661315918	13103.849609375	1.22783597310384	0.497130374113719	0.259	0.75	1
6.96	92.08	0.96	-33.3742980957031	25.8105392456055	43.2301330566406	30227.64453125	1.25621930758158	0.757140596707662	0.256	0.3044	0
0.71	98.4	0.89	-60.1002540588379	0.598735809326172	18.6134071350098	21245.15625	1.32855411370595	0.817785660425822	0.2646	0.2949	0
14.07	85.8	0.13	-49.8153610229492	10.4509620666504	28.3576583862305	23136.623046875	1.44361086686452	0.771643539269765	0.2646	0.2949	1
73.3	23.64	3.05	-91.0856018066406	-12.8779144287109	-24.8652114868164	219519.84375	0.632382770379384	0.631405383348465	0.1366	0.1947	0
3.52	91.92	4.56	-91.0856018066406	-12.8779144287109	-24.8652114868164	219519.84375	0.632382770379384	0.631405383348465	0.1366	0.1947	0
11.59	79.08	9.34	-87.5432662963867	-6.91947174072266	-19.1129302978516	225505.0625	0.6336337129275	0.68057115872701	0.1367	0.2457	0
0.09	91.78	8.13	-85.7129058837891	-12.2729568481445	-21.9211769104004	227174.484375	0.636374314626058	0.611954718828201	0.1353	0.2309	0
0.001	96.83	3.16	-81.1460113525391	-3.80490875244141	-14.9211349487305	228945.640625	0.580316344896952	0.579672455787659	0.1311	0.2128	0
4.04	78.99	16.96	-87.4540710449219	-6.45036315917969	-19.2027893066406	218970.453125	0.636174301306407	0.738727390766144	0.1448	0.247	0
0.001	56.38	43.62	-96.149055480957	-17.3776931762695	221.913482666016	10386.88671875	1.59611980120341	0.498206357161204	0.1917	0.6146	1
0.001	71.13	28.87	-75.2874221801758	5.94355773925781	285.360717773438	12182.279296875	1.37876669565837	0.509244422117869	0.1917	0.6146	0
8.18	90.57	1.26	-87.0859985351562	-20.8625106811523	-5.14238739013672	35744.38671875	0.871587971846263	1.02874753872554	0.2793	0.2622	0
2.82	40.48	56.69	-87.0859985351562	-20.8625106811523	-5.14238739013672	35744.38671875	0.871587971846263	1.02874753872554	0.2793	0.2622	0
1.04	98.85	0.12	-58.2351760864258	12.1768035888672	24.6594619750977	48069.61328125	0.880131334066391	1.19843753178914	0.2676	0.4156	1
0.2	13.46	86.34	-70.8179550170898	4.90253448486328	137.793273925781	2362.63842773438	1.42249995470047	0.61749999721845	0.1792	0.6373	1
16.26	49.11	34.63	-66.5288314819336	9.23081970214844	146.961303710938	3362.63842773438	1.07078208525976	0.522910157839457	0.1792	0.6373	0
0.07	87.94	11.99	-93.3639602661133	-11.3212203979492	-22.77783203125	225309.15625	0.663674255212148	0.647773424784342	0.1435	0.2457	0
0.39	96.47	3.14	-87.5018692016602	-6.59920501708984	-16.9207611083984	239860.984375	0.77128811677297	0.638456642627716	0.1326	0.2651	1
0.03	88.57	11.4	-85.2291641235352	-4.97042083740234	-16.0703201293945	236339.03125	0.72783629099528	0.636303593715032	0.1311	0.2461	0
0.09	28.03	71.88	-21.2108612060547	33.735179901123	52.4350051879883	1239.49853515625	6.4488803545634	1.45658747355143	0.2306	0.3192	0
0.06	83.51	16.43	-21.4291839599609	34.4530906677246	53.475830078125	3251.51782226562	6.14916928609212	1.44360280036926	0.2419	0.4089	1
4.11	95.67	0.22	-64.5929794311523	4.02629089355469	17.6976623535156	49618.4296875	0.755453854799271	1.16482275724411	0.2676	0.4156	0
9.79	90.11	0.1	-53.1337242126465	12.3375968933105	27.617603302002	46315.66796875	0.972879111766815	1.01890194416046	0.2676	0.4156	0
13.71	86.11	0.18	-58.504077911377	4.6241569519043	20.7127113342285	45447.03515625	1.0205110112826	0.999141832192739	0.2505	0.4388	1
0.32	95.22	4.45	-76.1894226074219	-5.688232421875	-9.97637176513672	284971.625	0.597076336542765	0.771008014678955	0.119	0.3127	1
0.001	99.14	0.86	-72.3986206054688	2.36677551269531	-4.06001281738281	272274.59375	0.842879275480906	0.628442744414012	0.1245	0.3109	0
11.48	87.01	1.52	-67.4692153930664	6.63825225830078	3.22087860107422	284117.8125	0.652139623959859	0.667408088843028	0.1239	0.3445	0
1.29	95.86	2.85	-81.8294296264648	-2.73323822021484	-11.1321258544922	255154.984375	0.633814911047618	0.608632902304331	0.1286	0.2918	1
0.48	98.26	1.26	-75.8860626220703	1.42145538330078	8.23902130126953	259820.6875	0.554889688889186	0.709462622801463	0.1408	0.3577	1
0.09	98.97	0.95	-77.1996994018555	1.57604217529297	1.86405181884766	255818.65625	0.787182370821635	0.706634571154912	0.1351	0.3349	1
1.35	97.99	0.67	-60.340991973877	4.68510055541992	11.3291282653809	61248.55859375	1.12969154119492	0.99163144826889	0.241	0.4513	0
0.47	99.47	0.06	-54.2111282348633	7.67171096801758	21.4575424194336	59805.23828125	1.08459216356277	1.00119696060816	0.2423	0.4946	0
0.16	99.42	0.42	-58.8067054748535	4.59833908081055	15.222972869873	63344.4609375	1.09955036640167	0.967198371887207	0.2427	0.502	0
2.74	96.91	0.35	-58.6264686584473	5.93062210083008	15.5156593322754	68545.859375	1.09500428040822	1.01220468680064	0.2424	0.4725	0
0.32	99.44	0.23	-62.3753509521484	2.34835815429688	14.1605529785156	74007.4921875	0.92002405722936	1.01218450069427	0.2423	0.4925	1
0.15	99.54	0.31	-62.4872093200684	2.27019119262695	10.8683433532715	66432.671875	1.21083803971608	0.960452477137248	0.2424	0.4725	0
0.25	99.59	0.16	-66.3521423339844	0.243797302246094	5.16556549072266	67771.8359375	1.05626223484675	0.976693113644918	0.2438	0.3989	0
0.5	98.97	0.53	-63.9648399353027	1.30906295776367	9.50860977172852	69738.90625	1.05923467874527	0.988571723302205	0.2424	0.4725	0
2.98	96.79	0.23	-61.6834754943848	4.0120964050293	13.7182197570801	79802.8671875	1.03999968369802	1.0687522093455	0.2423	0.4925	1
78.82	20.96	0.22	-62.5595092773438	4.88835144042969	14.8581695556641	81680.4375	0.95462163289388	1.16339567303658	0.2381	0.4809	0
0.99	98.54	0.47	-66.9063262939453	-0.881935119628906	10.1349105834961	77471.5859375	0.96985391775767	1.09158331155777	0.2423	0.4925	1
0.48	98.93	0.59	-62.269287109375	3.34905242919922	12.6585922241211	77421.25	1.08763605356216	1.07123249769211	0.2423	0.4925	0
2.99	96.84	0.18	-54.8112678527832	6.13028717041016	17.5516471862793	48228.3046875	1.29803009827932	0.918847680091858	0.2365	0.4609	0
0.32	99.26	0.42	-57.6732940673828	3.96214294433594	14.6906967163086	49692.3359375	1.22891159852346	0.920891841252645	0.2485	0.4103	0
0.18	91.41	8.41	-91.3457336425781	-9.02428436279297	-10.6139755249023	226464.328125	0.566110104322433	0.723127126693726	0.1457	0.2663	0
0.06	84.86	15.08	-92.0551986694336	-7.40122985839844	-13.376350402832	196940.171875	0.757751991351446	1.22834153970083	0.1815	0.2658	0
0.12	88.21	11.67	-91.9736328125	-8.18727874755859	-17.2386245727539	192150.09375	0.784521182378133	0.823751072088877	0.1498	0.1172	0
0.1	96.78	3.12	-86.0389404296875	-7.72527313232422	-20.5444107055664	178510.9375	0.888345917065938	0.696146508057912	0.1673	0.2503	0
0.35	98.68	0.97	-87.5529632568359	-9.01222991943359	-21.8925094604492	179258.9375	0.73644898335139	1.03566256165504	0.1673	0.2503	0
0.16	97.39	2.45	-79.9006805419922	-0.649169921875	-13.8519287109375	188627.4375	1.01195734739304	0.81944473584493	0.1581	0.2434	0
0.15	87.57	12.28	-92.1350708007812	-9.82907867431641	-21.1175689697266	224437.828125	0.677938083807627	0.701369196176529	0.1435	0.2457	0
0.17	79.97	19.85	-88.2658843994141	-5.81003570556641	-16.0789108276367	224882.296875	0.545981794595718	0.682283401489258	0.1435	0.2422	1
0.59	79.25	20.16	-94.4729995727539	-11.5710830688477	-19.9838714599609	219813.625	0.588996092478434	0.659002870321274	0.1457	0.2508	0
0.65	81.54	17.81	-96.1640396118164	-13.1995849609375	-21.4969177246094	218876.3125	0.628604938586553	0.692372540632884	0.1457	0.2508	0
0.05	79.01	20.94	-94.6256942749023	-11.5925598144531	-19.256103515625	218246.859375	0.645243813594182	0.596387962500254	0.1457	0.2508	1
11.41	57.31	31.28	-141.621322631836	-65.529914855957	126.43635559082	4529.7255859375	1.45209344228109	0.517436653375626	0.2929	0.4568	0
33.27	66.62	0.1	-32.3063659667969	43.3408279418945	222.590408325195	1717.32788085938	1.31882739067078	0.520215491453807	0.2929	0.4568	1
0.001	24.72	75.28	-78.7478408813477	-3.25801086425781	144.535552978516	1862.63842773438	0.731666684150696	0.568333317836126	0.1792	0.6373	1
22.4	52.75	24.85	-70.7953262329102	4.99948120117188	143.262481689453	3862.63842773438	1.07078208525976	0.522910157839457	0.1792	0.6373	1
0.001	18.27	81.73	-52.4485511779785	24.3987922668457	169.351150512695	8174.77490234375	1.01337007681529	0.577942887941996	0.1792	0.6373	0
0.001	7.05	92.95	-47.1667709350586	30.0678405761719	178.416931152344	9525.4296875	1.00882975260417	0.587548553943634	0.1632	0.6146	1
16.62	71.88	11.5	-24.0345401763916	52.7508163452148	213.393661499023	10686.98828125	0.747572958469391	0.434999980032444	0.1632	0.6146	1
0.001	43.71	56.29	-96.6131057739258	-17.0201416015625	260.763244628906	8716.0205078125	0.988764862219493	0.559815307458242	0.1914	0.4216	1
65.97	32.28	1.74	-52.863941192627	28.082447052002	318.204711914062	15494.4013671875	0.929049809773763	0.598110198974609	0.1795	0.5969	1
0.02	81.7	18.28	-90.5795364379883	-9.54350280761719	279.603698730469	16616.35546875	1.31782599290212	0.606490592161814	0.1795	0.5969	0
80.9	18.63	0.47	-80.7180709838867	1.69508361816406	306.560363769531	7743.07421875	1.01073267062505	0.5931729276975	0.1479	0.9544	0
68.18	30.97	0.85	-54.5899963378906	27.5303421020508	329.154846191406	8862.958984375	1.19741717974345	0.605104506015778	0.1479	0.9544	0
0.36	83.09	16.55	-62.7061500549316	14.2575416564941	223.598876953125	5829.31640625	1.11798425515493	1.12719494104385	0.224	0.4568	1
0.001	48.63	51.37	-155.310485839844	-78.5703125	123.906066894531	5003.30322265625	1.0378927787145	0.553231050570806	0.1798	0.4727	0
0.001	0.001	0.001	-24.4429969787598	52.1152610778809	242.428436279297	5657.89453125	0.806888540585836	0.421305388212204	0.1798	0.4727	1
0.001	1.53	98.47	-115.373138427734	-38.6537246704102	162.928131103516	2742.306640625	0.996947526931763	0.554391066233317	0.1798	0.4727	0
0.12	99.72	0.16	-30.0912551879883	41.7581024169922	206.76611328125	15697.482421875	1.41400424639384	0.535168170928955	0.2223	1.111	1
0.01	97.1	2.88	-57.208122253418	22.5936660766602	265.436462402344	18935.21875	1.09660094976425	0.481887350479762	0.259	0.75	0
1.91	76.12	21.97	-39.5043678283691	8.22683715820312	26.8469581604004	3643.55541992188	2.24736722310384	0.773981352647146	0.007548	0.2212	0
0.27	76.44	23.29	-53.821174621582	-5.97291564941406	12.2713928222656	6593.974609375	1.78919359048208	0.807339310646057	0.00596	0.2145	1
0.03	27.64	72.33	-46.2407646179199	3.5116081237793	20.7851982116699	6332.115234375	1.96509345372518	0.643298069636027	0.00596	0.2145	0
0.04	74.69	25.27	-40.334098815918	10.7058525085449	26.6565780639648	8042.08935546875	1.84909236431122	0.642256955305735	0.0978	0.2646	0
0.001	63.09	36.91	-39.7263984680176	10.4914588928223	26.939884185791	5676.8701171875	2.23399245738983	0.841990609963735	0.0978	0.3794	1
0.01	46.69	53.29	-53.3299598693848	-0.0739173889160156	15.2137413024902	13351.58203125	1.71816142400106	0.709508836269379	0.1356	0.348	0
0.07	67.18	32.75	-58.1376571655273	-3.34454345703125	10.27099609375	20062.455078125	1.30854078133901	0.559241573015849	0.1822	0.3485	1
0.35	94.08	5.57	-35.3642845153809	18.8044166564941	35.7598152160645	11613.2861328125	3.07458265622457	0.820121685663859	0.1697	0.3181	1
5.41	89.33	5.26	-10.6347599029541	35.6512680053711	54.0619964599609	3138.73315429688	4.41061735153198	1.54668390750885	0.007548	0.1772	0
6	92.41	1.59	-6.62421321868896	39.8172912597656	58.0817794799805	1772.06701660156	5.32528225580851	2.84033433596293	0.007548	0.1772	0
0.03	82.3	17.67	-97.6259002685547	-15.5804214477539	313.333923339844	14435.298828125	1.03516658147176	0.561155627171198	0.169	0.3412	0
0.13	98.09	1.78	-69.0005035400391	0.620315551757812	-0.412948608398438	291168.90625	0.658769965171814	0.717919359604518	0.119	0.3294	0
1.65	97.19	1.17	-76.4895401000977	-7.98867034912109	-9.31056976318359	294717.09375	0.547825127840042	0.852003355820974	0.119	0.3234	1
0.05	98.71	1.24	-73.8960494995117	-6.69306182861328	-7.90338897705078	296570.6875	0.563966423273087	0.772494584321976	0.119	0.3234	1
3.96	94.5	1.54	-80.7266387939453	-1.56291961669922	0.100105285644531	251086.46875	0.719935635725657	0.682496428489685	0.1386	0.3346	0
1.22	90	8.78	-89.5743179321289	-8.76300048828125	-11.760383605957	241661.796875	0.60749618212382	0.674569050470988	0.1362	0.2994	0
0.06	94.78	5.16	-79.5212326049805	-1.24604034423828	3.63192749023438	254444.171875	0.768974939982096	0.768509387969971	0.1386	0.3346	0
0.54	98.06	1.4	-79.2975845336914	-1.85939788818359	8.07576751708984	255488.8125	0.515430629253387	0.708421458800634	0.1408	0.3577	1
0.05	99.36	0.59	-78.7884979248047	-0.132461547851562	6.40670776367188	249647.859375	0.534945785999298	0.730827540159225	0.1424	0.3346	1
0.76	78.54	20.7	-92.863151550293	-10.6613082885742	319.486083984375	15044.142578125	1.19827767213186	0.568566203117371	0.169	0.3412	0
0.001	5.86	94.14	-135.400955200195	-52.0864868164062	274.546691894531	21025.744140625	0.852369586626689	0.60994948943456	0.1629	0.3412	0
0.23	89.48	10.3	-88.1862564086914	-8.28028106689453	-2.46342468261719	240526.015625	0.597445388635	0.780455509821574	0.1459	0.3073	0
0.04	98.68	1.28	-83.9066314697266	2.07944488525391	19.8725509643555	228813.53125	0.906673272450765	0.760066320498784	0.158	0.3749	1
0.001	99.07	0.93	-72.0102462768555	-8.34436798095703	-10.0351142883301	290481	0.626500447591146	0.682654917240143	0.1212	0.3809	1
0.14	96.9	2.96	-74.4713745117188	-10.6180381774902	-12.966609954834	283273.4375	0.767210940519969	0.635272304217021	0.12	0.2882	0
0.09	97.14	2.76	-72.6279983520508	-7.27132415771484	-9.43680191040039	292293.71875	0.676322956879934	0.679044495026271	0.1188	0.3127	0
0.43	96.41	3.16	-73.8188171386719	-8.17368316650391	-11.6413154602051	278564.1875	0.615891297658285	0.644926091035207	0.1205	0.2875	1
0.08	95.39	4.53	-83.2030868530273	-3.24618530273438	-8.53031921386719	250826.84375	0.584887534379959	0.630412290493647	0.1323	0.2959	1
0.65	97.64	1.71	-75.8004379272461	1.77068328857422	-4.11183929443359	268568.21875	0.830569962660472	0.621495674053828	0.126	0.3238	1
8.23	90.27	1.5	-64.1412124633789	8.81430053710938	19.641731262207	11782.2763671875	2.01035702228546	1.00310317675273	0.336	0.3869	1
0.06	98.59	1.35	-22.583101272583	50.31103515625	61.3918380737305	4364.30029296875	4.90654532114665	1.99363315105438	0.2586	0.5274	0
0.06	96.95	2.99	-26.1284942626953	45.7176208496094	57.4335327148438	4008.19018554688	3.7111831108729	1.84501890341441	0.2586	0.5274	0
0.02	98.57	1.41	-83.1601104736328	2.74190521240234	21.7664108276367	231521.15625	0.887177467346191	1.42811294396718	0.158	0.3749	0
0.51	97.97	1.52	-82.2964553833008	1.23175048828125	16.5985565185547	228706.09375	0.518746306498845	0.683983067671458	0.1775	0.4679	0
0.3	97.53	2.17	-85.4312515258789	-4.29595947265625	10.134147644043	233735.921875	0.733514229456584	0.877778470516205	0.165	0.417	0
0.06	97.94	1.99	-84.2968444824219	-3.42972564697266	7.48097229003906	232928.65625	0.744011998176575	0.759902894496918	0.1532	0.3074	0
0.1	98.29	1.61	-75.4771499633789	-13.1892318725586	-14.9814453125	278491.8125	0.716560284296672	0.568391402562459	0.12	0.2882	1
0.12	99.25	0.63	-75.9167785644531	-7.81914520263672	-13.4400215148926	255956.890625	0.667407194773356	0.553047180175781	0.1243	0.2881	0
0.37	98.88	0.75	-71.5694122314453	4.739990234375	6.53987121582031	273680.34375	0.666640102863312	0.759874562422434	0.1324	0.3594	0
0.06	99.19	0.75	-73.6822357177734	4.59601593017578	3.37916564941406	261561.953125	0.593607326348623	0.714119871457418	0.1351	0.3349	1
0.41	97.48	2.1	-86.2479400634766	-6.77651214599609	-8.69588470458984	252394.40625	0.619735896587372	0.654227832953135	0.1351	0.3349	0
0.04	98.61	1.35	-77.6366806030273	1.35164642333984	-2.14307403564453	258060.984375	0.560907940069834	0.648436307907104	0.1314	0.3186	0
2.17	97.05	0.78	-103.308029174805	-21.739501953125	-14.5641250610352	15062.6181640625	0.742528786261876	1.02620085080465	0.2149	0.2884	0
4.95	94.4	0.64	-43.4463500976562	35.8783950805664	44.7195205688477	6449.505859375	0.929445584615072	0.810823847850164	0.2562	0.3269	0
4	92.27	3.73	-37.7038726806641	42.4237899780273	50.2912368774414	5767.07373046875	0.897287726402283	0.781363427639008	0.2562	0.3269	1
6.17	93.43	0.4	-37.7038726806641	42.4237899780273	50.2912368774414	5767.07373046875	0.897287726402283	0.781363427639008	0.2562	0.3269	0
6.12	89.72	4.16	-80.9620971679688	-3.20335388183594	9.72215270996094	250315.625	0.560228437185287	0.699194431304932	0.1435	0.3584	0
1.15	98.22	0.63	-83.4929122924805	11.553466796875	3.17018890380859	133589.0625	0.753569225470225	1.10215739409129	0.2248	0.2766	0
0.05	95.86	4.09	-77.9162826538086	-9.68373107910156	-15.7403030395508	248524.78125	0.73052434126536	0.553916136423747	0.1271	0.2692	1
0.08	94.07	5.85	-79.9316635131836	-9.82268524169922	-17.0077629089355	245959.65625	0.628164331118266	0.596077879269918	0.1271	0.2692	0
0.07	94.97	4.96	-80.4944839477539	-6.86420440673828	-15.1621627807617	252354.953125	0.622285823027293	0.632715900739034	0.1262	0.2881	1
0.01	99.35	0.64	-72.8398971557617	3.88777923583984	1.68844604492188	274619.46875	0.66876757144928	0.699067831039429	0.1302	0.3445	1
0.01	98.79	1.2	-72.8251419067383	-0.289436340332031	-3.56636810302734	287175.78125	0.740003307660421	0.683885018030802	0.1198	0.3317	0
0.09	99.27	0.64	-72.5403900146484	1.45762634277344	-4.82718658447266	273645.3125	0.699169357617696	0.622597475846609	0.1221	0.3238	0
17.15	82.09	0.76	-89.8608245849609	-6.93003845214844	-2.17711639404297	16879.74609375	1.60307089487712	0.98454358180364	0.4359	0.3917	0
21.22	76.66	2.12	-75.4111709594727	5.86334991455078	11.7608261108398	11578.0615234375	2.15848509470622	0.879036784172058	0.4493	0.5852	0
16.56	80.2	3.25	-74.2485885620117	7.78116607666016	12.2557220458984	19511.65234375	0.897724052270254	1.18331634998322	0.4285	0.3688	1
0.88	98.49	0.63	-81.0578689575195	12.3749694824219	4.55233764648438	133574.96875	1.06522427002589	1.0429248213768	0.2248	0.2766	0
0.001	5.28	94.72	-35.7648544311523	10.264347076416	29.1125030517578	7694.384765625	2.37611198425293	0.927319248517354	0.007548	0.1772	1
0.02	95.32	4.67	-82.6393127441406	-5.59407043457031	-15.441032409668	246679.421875	0.632079978783925	0.640730837980906	0.1278	0.2552	1
1.15	98.15	0.7	-55.3518180847168	4.15679550170898	12.4905433654785	23613.751953125	1.07533433039983	0.702162881692251	0.274	0.3741	0
11.16	88.3	0.54	-57.9639587402344	2.79323577880859	12.5299377441406	38893.48046875	1.11926184097926	0.773081521193186	0.2509	0.4103	0
0.03	96.47	3.51	-80.5015411376953	-1.88202667236328	-10.92724609375	253726.796875	0.656293133894602	0.650435656309128	0.1278	0.2675	0
0.17	98.04	1.79	-80.0295715332031	-1.38321685791016	-7.88777160644531	262683.875	0.65841660896937	0.602207283178965	0.1273	0.3071	1
0.12	98.49	1.39	-77.0721969604492	1.60089874267578	-3.31261444091797	261852.4375	0.605773001909256	0.644758671522141	0.1314	0.3186	0
2.74	96.23	1.03	-86.7814865112305	-2.48025512695312	0.0576324462890625	27387.103515625	1.71414299805959	1.23350701729457	0.4285	0.3881	0
0.23	98.62	1.15	-98.4458770751953	-4.16399383544922	-9.74968719482422	54410.609375	0.884559690952301	0.931130647659302	0.2636	0.2135	1
0.46	98.62	0.91	-99.3860015869141	-30.2761077880859	-16.8789443969727	16960.44921875	1.22653663158417	0.97175254424413	0.2742	0.3485	0
5.36	90.62	4.01	-83.0168685913086	-5.84479522705078	2.04275512695312	14804.572265625	1.33220346768697	0.996006667613983	0.4286	0.3869	1
0.22	23.85	75.93	-39.1835746765137	7.18706893920898	25.8876533508301	6380.58642578125	2.32196994622548	0.948419650395711	0.007548	0.1772	1
8.3	41.46	50.24	-50.1083106994629	-3.15042877197266	15.3436012268066	4757.67138671875	2.94100228945414	0.954690953095754	0.007548	0.1772	0
0.16	92.16	7.68	-65.3284912109375	-6.84296798706055	2.27904510498047	18879.20703125	1.26949485143026	0.642280101776123	0.2509	0.3841	0
0.03	99.55	0.42	-54.5185394287109	3.9378662109375	14.3431701660156	27277.443359375	1.30838217337926	0.701967140038808	0.2509	0.3841	0
3.37	96.63	0.001	-56.0041465759277	9.6876335144043	14.6802101135254	59305.1328125	1.12240787347158	0.914620478947957	0.2503	0.3989	0
0.05	99.07	0.88	-73.2056350708008	3.02202606201172	-0.663589477539062	278221.40625	0.651512165864309	0.683368593454361	0.1239	0.3445	1
0.01	98.49	1.51	-69.3194580078125	5.63022613525391	1.64435577392578	280668.15625	0.619615832964579	0.692635834217072	0.1239	0.3445	0
0.2	98.45	1.35	-75.9884490966797	-0.0110092163085938	-7.38376617431641	266330.4375	0.69756817817688	0.656602631012599	0.1245	0.3109	0
0.22	99.64	0.14	-83.0168685913086	-5.84479522705078	2.04275512695312	14804.572265625	1.33220346768697	0.996006667613983	0.4286	0.3869	0
8.14	91.28	0.58	-63.1729049682617	15.3746643066406	22.5996627807617	9155.845703125	1.53043067455292	0.927279035250346	0.4493	0.5577	1
1.4	98.45	0.15	-86.6494064331055	-11.0332794189453	-2.36606597900391	40710.86328125	0.848010241985321	1.1587813893954	0.3038	0.3253	1
24.72	75.18	0.1	-54.4092330932617	9.70595550537109	17.897834777832	58782.703125	1.08372710148493	0.999439815680186	0.241	0.4513	1
0.06	96.59	3.35	-78.7964859008789	-1.26079559326172	-10.6085357666016	252935.046875	0.683417399724325	0.651479254166285	0.1278	0.2675	1
0.04	97.02	2.94	-78.8214111328125	-8.13559722900391	-13.9749145507812	273560.125	0.585345566272736	0.675910294055939	0.1212	0.3109	1
15.96	83.14	0.9	-75.7861938476562	-6.41109466552734	-12.1454238891602	266842.625	0.580147117376328	0.632553488016129	0.1212	0.297	0
12.48	87.51	0.01	-64.6703643798828	9.13674163818359	19.0602951049805	48419.046875	1.12575644254684	1.12417161464691	0.3038	0.3253	0
0.94	98.72	0.35	-116.541534423828	-44.0712051391602	-32.8957366943359	39858.90625	0.982330620288849	1.11164895693461	0.2772	0.2622	0
2.18	97.23	0.59	-95.6005172729492	-27.5912628173828	-13.2513961791992	22260.419921875	0.862983077764511	1.01498595873515	0.2793	0.2341	1
3.28	96.53	0.18	-54.9073295593262	7.66125106811523	17.2256050109863	51213.80859375	1.20358377695084	0.923142572244008	0.2427	0.4649	0
1.23	98.14	0.63	-56.6242446899414	7.01910781860352	16.5541458129883	60227.00390625	1.11512633164724	0.942099948724111	0.2427	0.502	0
0.1	97.69	2.2	-74.2743148803711	-4.568359375	-10.7224769592285	261681.125	0.577174325784047	0.59109553694725	0.124	0.292	0
0.05	98.28	1.67	-67.0394134521484	0.945457458496094	15.0444412231445	11607.96484375	1.37038062016169	0.966730495293935	0.2961	0.3364	1
3.91	86.01	10.08	-107.18505859375	-40.6644744873047	-25.5295867919922	18052.359375	1.23717983563741	0.992692887783051	0.2793	0.2341	0
0.06	96.92	3.02	-107.18505859375	-40.6644744873047	-25.5295867919922	18052.359375	1.23717983563741	0.992692887783051	0.2793	0.2341	0
2.88	96.9	0.22	-89.5640869140625	-7.1014404296875	-1.07627868652344	15317.8369140625	0.718293607234955	0.964112023512522	0.2773	0.2884	0
0.65	76.2	23.15	-25.2719593048096	20.7920703887939	39.9057464599609	7592.13427734375	2.01522306601206	0.862629413604736	0.007548	0.1772	0
0.09	98.97	0.93	-63.0676040649414	2.27113342285156	10.4248504638672	70185.5078125	1.18008240063985	1.00550140937169	0.2424	0.4725	0
0.001	2.36	97.64	-89.6750564575195	-9.19467926025391	-5.23370361328125	237655.328125	0.469525982936223	0.772540370623271	0.1433	0.3039	1
0.98	88.57	10.45	-89.6750564575195	-9.19467926025391	-5.23370361328125	237655.328125	0.469525982936223	0.772540370623271	0.1433	0.3039	1
0.19	93.44	6.37	-78.1641693115234	-2.84476470947266	-11.4983978271484	255421.78125	0.596950262784958	0.676001449426015	0.126	0.2887	0
0.23	86.95	12.82	-78.1641693115234	-2.84476470947266	-11.4983978271484	255421.78125	0.596950262784958	0.676001449426015	0.126	0.2887	0
0.001	96.87	3.13	-78.1641693115234	-2.84476470947266	-11.4983978271484	255421.78125	0.596950262784958	0.676001449426015	0.126	0.2887	1
3.19	96.05	0.76	-66.6261215209961	0.261116027832031	11.9092788696289	72677.4140625	0.899906595547994	1.15295797586441	0.2397	0.4768	1
39.63	60.3	0.07	-37.8431091308594	20.7249298095703	35.5810623168945	42674.04296875	1.24708418051402	0.725590447584788	0.225	0.4213	1
7.17	92.72	0.1	-45.3307418823242	13.3662986755371	25.9258422851562	40883.8046875	1.2115847269694	0.660752733548482	0.2238	0.4414	1
0.14	96.84	3.02	-116.231552124023	-49.8839874267578	-34.2838821411133	28382.2265625	0.96237454811732	1.02479684352875	0.2961	0.2341	0
1.85	95.45	2.7	-61.7566528320312	-0.948528289794922	9.01981353759766	40234.57421875	1.20798607667287	0.841719210147858	0.2485	0.4103	0
0.19	96.08	3.73	-78.1641693115234	-2.84476470947266	-11.4983978271484	255421.78125	0.596950262784958	0.676001449426015	0.126	0.2887	0
0.08	98.82	1.1	-69.1652450561523	-4.47873687744141	-6.18109130859375	293846.15625	0.836392422517141	0.643777360518773	0.1212	0.3809	1
0.05	89.63	10.32	-70.9761657714844	0.149932861328125	-3.97328186035156	285535.375	0.61365282535553	0.70517498254776	0.119	0.3127	0
0.48	98.85	0.67	-64.8595657348633	3.14260864257812	12.7087020874023	82993.328125	1.04996691147486	1.2191271285216	0.2381	0.4809	0
0.76	98.18	1.06	-64.7406158447266	1.99726867675781	7.85035705566406	72947.5390625	1.12254611651103	1.05796645085017	0.2381	0.4208	0
0.01	98.02	1.96	-78.5382995605469	-12.5965270996094	-16.4533500671387	272453.53125	0.660829822222392	0.590999831755956	0.1205	0.2875	0
1.2	94.12	4.69	-77.2971878051758	-7.74318695068359	-12.8283386230469	278227.34375	0.641629298528036	0.688974678516388	0.1186	0.2972	0
0.62	95.43	3.95	-77.1660308837891	-6.51789855957031	-11.6440887451172	280069.96875	0.580304880936941	0.79039724667867	0.119	0.3127	0
0.57	93.77	5.66	-80.4695663452148	-22.729118347168	-4.70169067382812	16546.34765625	1.83778854211171	0.748543322086334	0.242	0.3697	0
1.65	97.72	0.63	-62.2939033508301	-3.23592376708984	14.830135345459	18803.3984375	1.51376942793528	0.719448069731394	0.257	0.2949	1
9.31	88.75	1.93	-55.8681983947754	1.28583145141602	18.487606048584	24134.076171875	1.49079040686289	0.688381214936574	0.2391	0.3112	0
21.16	76.14	2.7	-90.2984008789062	-7.52226257324219	-19.0023803710938	213667.90625	0.611400604248047	0.801239599784215	0.1455	0.242	1
0.001	3.61	96.39	-26.6574306488037	19.2960338592529	38.3039245605469	9026.4521484375	2.13926800092061	0.888426601886749	0.007548	0.1772	0
0.001	31.28	68.72	-41.8928833007812	8.80918884277344	25.5649337768555	6850.17138671875	1.90101679166158	0.671056032180786	0.0978	0.2646	1
4.96	56.36	38.69	-41.8928833007812	8.80918884277344	25.5649337768555	6850.17138671875	1.90101679166158	0.671056032180786	0.0978	0.2646	1
14.02	62.3	23.68	-79.5066223144531	-0.0723800659179688	-13.3382949829102	190882.5625	0.690630972385406	0.78851459423701	0.1581	0.2434	1
0.001	91.85	8.15	-77.5669174194336	5.75968170166016	322.255279541016	7285.21533203125	1.02943686644236	0.534107357263565	0.1479	0.9544	1
0.02	93.68	6.3	-87.5432662963867	-6.91947174072266	-19.1129302978516	225505.0625	0.6336337129275	0.68057115872701	0.1367	0.2457	0
0.05	94.89	5.06	-87.5432662963867	-6.91947174072266	-19.1129302978516	225505.0625	0.6336337129275	0.68057115872701	0.1367	0.2457	0
1.17	94.17	4.66	-88.7791519165039	-5.9716796875	-16.4823913574219	218638.75	0.627547601858775	0.728566974401474	0.1457	0.242	0
0.36	63.25	36.39	-51.447639465332	12.1331253051758	119.532356262207	4080.04370117188	1.55911644299825	0.672860483328501	0.1833	1.487	1
0.02	99.32	0.66	-69.3287048339844	2.69305419921875	3.79018402099609	101051.28125	1.02727802594503	1.11812039216359	0.224	0.3876	0
0.001	97.35	2.65	-84.2569274902344	-8.59198760986328	-12.5068054199219	122238.1875	1.15822764237722	0.851800491412481	0.2186	0.2887	1
0.03	98.74	1.22	-73.7951202392578	-0.186256408691406	-3.13948822021484	100720.640625	0.933095196882884	0.791420578956604	0.2095	0.2472	1
0.02	99.12	0.86	-70.3755645751953	-0.186820983886719	0.391410827636719	80104.140625	1.03180185953776	1.01449408133825	0.2329	0.3936	1
27.92	70.76	1.32	-64.5283660888672	4.32914733886719	6.81427001953125	74694.109375	1.30609365304311	0.944030423959096	0.2362	0.4051	0
0.02	99.19	0.79	-68.7736511230469	-0.367599487304688	4.82558441162109	83427.6640625	1.0909741918246	1.15807263056437	0.2332	0.4208	1
0.09	99.52	0.4	-71.1076736450195	0.953933715820312	4.58831024169922	110483.25	1.13410647710164	1.23352803786596	0.2218	0.3712	1
1.38	97.96	0.66	-64.8832931518555	6.97394561767578	9.71096038818359	105717.46875	0.92682029803594	1.28684705495834	0.224	0.3876	1
0.04	99.12	0.84	-73.6522750854492	-2.56626892089844	-1.11814117431641	94054.0859375	1.03928369283676	1.0540975133578	0.2268	0.3876	0
7.89	91.47	0.64	-64.249267578125	5.71025085449219	6.09760284423828	76824.21875	0.926164249579112	0.850018819173177	0.2329	0.3936	1
0.08	99.28	0.64	-71.498908996582	-1.24801635742188	3.00740051269531	96491.78125	1.35872089862823	1.18271670738856	0.2282	0.3969	0
0.07	98.73	1.2	-66.3837966918945	4.13436126708984	9.5238037109375	100841.28125	1.22721157471339	1.22676589091619	0.227	0.3969	1
0.28	98.89	0.84	-68.5508651733398	3.96348571777344	7.27756500244141	113108.203125	1.00871902704239	1.20920244852702	0.2218	0.3712	1
0.13	98.71	1.16	-70.6036758422852	2.18045806884766	4.67698669433594	116363.0703125	0.91921478509903	1.09675864378611	0.2193	0.3594	0
0.21	99.61	0.18	-68.8386688232422	4.69195556640625	11.0817337036133	92905.734375	0.702624400456746	1.18553646405538	0.2185	0.3511	0
0.1	99.77	0.14	-70.8711700439453	5.54319000244141	8.32415008544922	107039.7421875	1.00453466176987	1.1415889163812	0.211	0.3113	0
0.001	91.17	8.83	-93.4375228881836	-8.92286682128906	-14.2002868652344	150624.53125	0.85718709230423	0.939426481723785	0.2096	0.2168	1
7.34	88.59	4.07	-95.9928131103516	-16.5538177490234	-26.6095733642578	157330.28125	0.908609509468079	0.904779374599457	0.1868	0.08188	0
0.01	84.16	15.83	-117.790985107422	-38.2863235473633	-48.2812423706055	157668.828125	0.908609509468079	0.904779374599457	0.1868	0.08188	0
1.32	88.65	10.03	-117.790985107422	-38.2863235473633	-48.2812423706055	157668.828125	0.94609389702479	0.943024555842082	0.1868	0.08188	0
0.06	98.7	1.24	-82.0329284667969	-2.64698791503906	-14.275016784668	162926.359375	0.85555895169576	0.700729211171468	0.1775	0.1423	0
1.53	97.44	1.03	-82.7118453979492	-1.40476989746094	-12.7078628540039	177278.5625	0.788835326830546	0.758233765761057	0.1672	0.1578	1
1.58	96.03	2.38	-83.3739929199219	-2.59270477294922	-14.2397232055664	173751.953125	0.897560675938924	0.808956344922384	0.1693	0.2513	0
0.14	94.1	5.77	-82.3275909423828	-2.08049011230469	-14.0664215087891	170967.0625	0.899270514647166	0.808158834775289	0.1693	0.2513	1
0.001	11.36	88.64	-79.6886901855469	-1.80938720703125	132.313446044922	7227.91796875	0.870249529679616	0.548476686080297	0.1632	0.6146	0
75.12	10.44	14.44	-50.6600646972656	9.48942184448242	77.3100738525391	2362.5322265625	1.24142020940781	1.00595233837763	0	0.1005	0
53.22	36.13	10.64	-13.4183177947998	33.0723724365234	52.5878143310547	2734.39721679688	2.32867157459259	0.969177583853404	0.007548	0.2212	1
0.12	51.13	48.75	-6.62421321868896	39.8172912597656	58.0817794799805	1772.06701660156	4.66003052393595	1.80598926544189	0.007548	0.1772	0
3.74	20.58	75.68	-15.8081731796265	29.719066619873	48.5507965087891	7439.90478515625	3.77191988627116	1.347398797671	0.007548	0.1772	0
1.68	51.41	46.91	-49.4816818237305	-0.8143310546875	17.0796051025391	6129.0791015625	1.89290734132131	0.690052847067515	0.00596	0.2145	1
2.14	80.03	17.84	-24.8814849853516	21.273323059082	40.3433609008789	7872.1337890625	2.01522306601206	0.862629413604736	0.007548	0.1772	0
2.13	82.61	15.26	-40.8295364379883	5.71458053588867	24.3832015991211	6145.466796875	2.19259341557821	0.872706830501556	0.007548	0.1772	0
0.001	25.11	74.89	-31.7087554931641	14.8224906921387	33.9364929199219	6824.70654296875	2.1470928589503	0.849504947662354	0.007548	0.2212	1
3.58	70.07	26.35	-46.8221549987793	0.952850341796875	19.3517723083496	6079.33935546875	2.37862920761108	0.771180689334869	0.00596	0.2145	1
56.86	39.27	3.87	-18.7220802307129	29.5776062011719	48.0435676574707	1075.77014160156	2.607139925162	0.751097242037455	0.00596	0.2145	0
6.08	66.74	27.18	-42.248779296875	5.98683929443359	24.3510971069336	3075.77001953125	2.1907487710317	0.773009061813354	0.00596	0.2145	0
0.39	74.3	25.31	-44.8540954589844	3.35426330566406	21.6640548706055	4075.77026367188	1.9622878630956	0.739220201969147	0.00596	0.2145	0
0.04	97.95	2.01	-50.5310745239258	-2.38239669799805	15.7386932373047	7008.2138671875	1.90137795607249	0.739088952541351	0.00596	0.2145	1
0.52	95.42	4.06	-51.1436462402344	-3.10464859008789	14.9976196289062	6095.0673828125	2.0066690047582	0.795646011829376	0.00596	0.2145	1
1.4	70.54	28.06	-47.2524147033691	11.9039535522461	51.3679847717285	1678.92822265625	0.391023844480515	0.541349202394485	0	0.08416	1
11.96	76.08	11.95	-32.5236968994141	30.4113922119141	129.522476196289	8597.814453125	0.977718035380046	0.663772165775299	0.1424	0.4529	0
0.42	97.7	1.88	-77.1235122680664	-18.3857002258301	-0.565505981445312	22457.8359375	1.41043833891551	0.758414248625437	0.2496	0.3112	0
96.04	3.96	0.001	-45.9652442932129	12.452579498291	29.6473960876465	30078.908203125	1.31000673770905	0.720547139644623	0.2391	0.3112	0
0.66	96.26	3.08	-53.1496162414551	0.968658447265625	14.5483894348145	12180.4072265625	1.62297693888346	0.557045678297679	0.1647	0.3619	1
0.19	90.91	8.91	-88.9630355834961	-5.87336730957031	-15.3869323730469	214966.953125	0.613698860009511	0.748388797044754	0.1518	0.2245	0
0.01	88.31	11.69	-94.9802627563477	-11.5925903320312	-19.7329864501953	210994.46875	0.845294376214345	0.647462596495946	0.1518	0.2245	1
0.16	66.9	32.94	-58.4817161560059	-4.24738693237305	10.089656829834	20069.0625	1.32043425242106	0.602544486522675	0.1822	0.3485	0
0.04	68.43	31.54	-38.8714332580566	11.8816528320312	28.1659278869629	8636.173828125	1.96018898487091	0.695989390214284	0.0978	0.2646	1
42.28	49.17	8.55	-87.3396759033203	-10.1130905151367	208.80158996582	4402.64453125	1.17841597398122	0.589267005523046	0.1975	0.4727	0
0.02	96.9	3.08	-59.4581031799316	-1.79980087280273	8.88016128540039	22855.845703125	1.10856992006302	0.663235048453013	0.2159	0.398	0
0.001	98.64	1.36	-56.3191146850586	-0.0151710510253906	12.8675918579102	28966.755859375	1.5010814666748	0.604814032713572	0.2082	0.398	0
0.04	80.72	19.25	-96.7816162109375	-13.0627365112305	-19.7340621948242	207972.34375	0.816887140274048	0.741389811038971	0.1602	0.2245	1
0.02	77.09	22.89	-94.3706436157227	-9.66809844970703	-13.3843154907227	202756.34375	0.59348863363266	0.670568406581879	0.172	0.2376	0
10.94	75.47	13.59	-43.0996551513672	9.4867057800293	25.9151229858398	4717.42041015625	2.6126492023468	0.819207350413005	0.1049	0.2369	1
0.21	89.22	10.57	-55.0691375732422	-1.31156539916992	13.0045013427734	16297.162109375	1.41326149304708	0.589985609054565	0.1356	0.348	0
0.001	85.86	14.14	-58.2766494750977	-4.03831481933594	10.227294921875	20778.26171875	1.3684280316035	0.589261035124461	0.1822	0.3485	1
73.61	20.86	5.53	-51.9515647888184	0.509723663330078	16.3242835998535	10873.3076171875	1.93706289927165	0.668283462524414	0.1356	0.348	0
77.49	21.14	1.37	-30.8520946502686	46.0146484375	250.83381652832	8329.31640625	1.23330585161845	0.629104117552439	0.224	0.4568	1
16.62	76.53	6.85	-85.4807968139648	-7.15548706054688	231.641693115234	12875.623046875	1.07897754510244	0.593417227268219	0.1914	0.5012	0
0.001	88.88	11.12	-99.365234375	-21.1675643920898	215.407897949219	12593.072265625	1.07897754510244	0.593417227268219	0.1914	0.5012	1
9.29	61.88	28.83	-58.7643127441406	0.130397796630859	17.0236129760742	35669.015625	1.17337008317312	0.744327584902445	0.2391	0.3888	1
16.63	77.06	6.3	-63.9549751281738	6.21231460571289	18.6262016296387	54344.4140625	0.987276991208394	1.11433732509613	0.2676	0.4156	0
0.001	99.86	0.14	-74.7921600341797	-0.933631896972656	-3.13331604003906	106009.3828125	1.08828506867091	0.864879459142685	0.2104	0.2843	0
0.19	73.27	26.54	-98.0698394775391	-14.3850250244141	-18.6201095581055	212866.765625	0.644057889779409	0.738692820072174	0.1602	0.2289	1
3.43	76.27	20.3	-94.0553741455078	-11.0497131347656	-18.5079040527344	218872.796875	0.641970674196879	1.14179861545563	0.1457	0.2508	1
10.61	72.77	16.62	-63.4099388122559	-11.2757301330566	4.67216110229492	10849.537109375	1.89821382363637	0.673923750718435	0.0978	0.2646	1
20.6	77.23	2.16	-65.2720336914062	-13.2411918640137	2.76892852783203	10543.03515625	2.01535673936208	0.641573627789815	0.0978	0.2646	1
18.85	78.19	2.96	-52.4669342041016	-0.747920989990234	15.4011383056641	10114.8232421875	1.93330152829488	0.616463303565979	0.0978	0.2646	1
38.94	58.3	2.77	-50.2832679748535	1.3403205871582	17.5841255187988	9419.3525390625	1.76419937610626	0.553284058968226	0.0978	0.2646	0
62.12	34.79	3.1	-50.2832679748535	1.3403205871582	17.5841255187988	9419.3525390625	1.76419937610626	0.553284058968226	0.0978	0.2646	1
92.86	7.06	0.08	-41.2138824462891	10.4162864685059	26.6995162963867	9004.8251953125	1.67954909801483	0.598365286986033	0.0978	0.2646	1
0.1	98.63	1.27	-72.0314712524414	1.65070343017578	1.93463897705078	117150.9921875	1.06087297201157	1.00435519218445	0.2186	0.3554	0
0.06	99.31	0.63	-70.2611694335938	2.87811279296875	4.59975433349609	117718.84375	0.908129890759786	1.04371828834216	0.2193	0.3594	1
0.29	99.39	0.32	-79.7773971557617	-5.31861877441406	-4.64028930664062	129201.5390625	0.767723580201467	0.969528367122014	0.2186	0.3554	1
1.88	80.37	17.75	-93.2445068359375	-10.5388259887695	-19.4064102172852	222464.984375	0.553066064914068	0.678688784440359	0.1457	0.2508	0
0.001	89.96	10.04	-88.7413787841797	-6.69368743896484	-17.7377548217773	228499.03125	0.696204165617625	0.623480806748072	0.1435	0.2457	1
43.49	52.07	4.44	-39.3017921447754	12.4896278381348	27.3110694885254	4630.7763671875	1.94397314389547	0.628672619660695	0.1356	0.3794	0
6.66	86.02	7.31	-31.2879981994629	17.9159545898438	35.8632545471191	1747.66149902344	2.19578011830648	0.774984121322632	0.00596	0.2145	0
0.34	60.69	38.97	-45.3579406738281	3.4710807800293	21.4544525146484	3795.55297851562	1.84467804431915	0.677215198675791	0.00596	0.2145	1
1.85	95.06	3.08	-42.3966789245605	6.76305770874023	24.6250495910645	3179.3505859375	1.91354076067607	0.773349761962891	0.00596	0.2145	1
0.001	55.01	44.99	-46.3499717712402	3.63633346557617	20.9372520446777	4634.77734375	1.97149487336477	0.637974719206492	0.00596	0.2145	1
1.64	81.39	16.97	-47.1317329406738	2.09346008300781	19.800708770752	4755.57861328125	1.94774675369263	0.686647335688273	0.00596	0.2145	0
0.001	29.8	70.2	-60.3395462036133	17.3237762451172	149.748718261719	6134.44775390625	0.936298211415609	0.523605406284332	0.1632	0.6146	1
0.001	41.6	58.4	-95.4659194946289	-38.0078773498535	26.3363494873047	4116.84912109375	0.959044953187307	0.792877813180288	0.03491	0.3084	0
0.03	98.49	1.48	-82.93798828125	-8.16775512695312	-10.2176208496094	119111.4453125	1.32998351256053	0.926293869813283	0.2186	0.3562	1
0.04	98.79	1.18	-78.7198104858398	-3.77975463867188	-7.12837982177734	114415.484375	0.877896467844645	0.808290630578995	0.2104	0.2843	0
5.56	93.64	0.8	-78.8204727172852	-3.15621948242188	-9.90143585205078	113658.109375	0.980987826983134	0.718287944793701	0.2028	0.2028	0
3.33	72.25	24.42	-122.013916015625	-40.0756759643555	-49.2170104980469	179082.234375	0.947110990683238	0.909283618132273	0.1684	0.04547	0
0.47	84.48	15.05	-91.5253067016602	-9.45233154296875	-18.8758010864258	181084.875	0.981265803178151	0.842125376065572	0.1684	0.04547	0
0.001	33.02	66.98	-50.0863800048828	15.4496154785156	132.619033813477	7346.8134765625	1.40052159627279	0.759395003318787	0.2223	1.526	1
0.34	77.56	22.11	-51.8700790405273	-4.23027420043945	14.0857467651367	6093.974609375	1.97653726736705	0.842242141564687	0.007548	0.1772	0
0.6	69.42	29.98	-48.3793601989746	-1.12935638427734	17.3478813171387	5674.70263671875	2.04123528798421	0.814471284548442	0.007548	0.1772	0
1.45	98.5	0.06	-60.1421585083008	2.41950988769531	20.0371551513672	9920.689453125	1.44101885954539	0.930562078952789	0.3101	0.2628	0
0.07	94.77	5.16	-26.5546875	30.8847122192383	49.9228820800781	3902.20947265625	6.36073875427246	1.50946923096975	0.2419	0.3697	0
26.1	42.04	31.86	-35.2831268310547	27.8266448974609	130.908126831055	3918.33227539062	1.52719698349635	0.764859716097514	0.1833	1.487	1
59.22	40.59	0.2	-66.7883605957031	-1.51064300537109	108.034729003906	1817.8955078125	0.833659052848816	0.729761868715286	0.1424	0.4529	1
0.1	98.47	1.44	-75.1724243164062	0.762428283691406	-5.05152893066406	118422.28125	1.0196328163147	0.812189350525538	0.2073	0.246	0
0.38	90.97	8.64	-86.5076904296875	-10.4956665039062	-14.1068801879883	128645.2578125	0.9745099345843	0.874152282873789	0.2186	0.2887	0
0.001	48.52	51.48	-104.350524902344	-42.9453773498535	48.679931640625	1676.896484375	1.30765289068222	0.619997024536133	0.1559	1.457	1
1.98	74.57	23.45	-107.990211486816	-44.0035705566406	62.3212966918945	6944.5068359375	1.47225821018219	0.970822751522064	0.1559	1.457	1
0.001	82.99	17.01	-72.451416015625	-7.88798522949219	99.8392028808594	11920.6845703125	1.29559516906738	0.751134475072225	0.1559	1.457	0
47.18	50.16	2.66	-34.3080825805664	24.7994766235352	44.2604217529297	2155.13037109375	4.86193529764811	1.38539044062297	0.2408	0.2879	0
6.74	90	3.27	-39.07080078125	22.4327087402344	40.7121047973633	2920.68920898438	3.6814645131429	1.06625789403915	0.3101	0.2628	0
0.19	86.34	13.47	-51.8980369567871	10.6869621276855	28.3375816345215	7053.98583984375	2.29524501164754	0.868227541446686	0.3101	0.2628	0
7.76	91.08	1.16	-56.735481262207	0.691879272460938	16.4813232421875	35600.37890625	1.21813142299652	0.688089807828267	0.204	0.4086	0
0.15	98.16	1.69	-50.1581840515137	5.31589508056641	21.6251106262207	22860.412109375	1.87769095102946	0.68325267235438	0.1772	0.2971	0
7.27	91.6	1.13	-49.3666038513184	12.7231292724609	30.6423835754395	7420.68896484375	2.07424505551656	0.829322616259257	0.3101	0.2628	1
[truncated: 55,591 more rows]
